# Supplementary material for: 2,3-Dibromo-1-(2,4-dichloro-5-fluoro­phen­yl)-3-phenyl­propan-1-one
Source: Acta Crystallogr Sect E Struct Rep Online. 2008 May 10;64(Pt 6):o1039. doi: 10.1107/S1600536808013238 (PMC2961431; doi:10.1107/S1600536808013238)
Supplement: Supplementary file 2 [file e-64-o1039-Isup2.hkl]

# 
# h,k,l, Fc-squared, Fo-squared, sigma(Fo-squared) and status flag 
# 
data_I
_shelx_title '  CI2588     P b c a      R = 0.06' 
_shelx_refln_list_code          4 
_shelx_F_calc_maximum      587.83 
_exptl_crystal_F_000      1760.00 
_reflns_d_resolution_high  0.6498 
 
loop_ 
 _symmetry_equiv_pos_as_xyz 
 'x, y, z' 
 '-x+1/2, -y, z+1/2' 
 'x+1/2, -y+1/2, -z' 
 '-x, y+1/2, -z+1/2' 
 '-x, -y, -z' 
 'x-1/2, y, -z-1/2' 
 '-x-1/2, y-1/2, z' 
 'x, -y-1/2, z-1/2' 
 
_cell_length_a     7.1232 
_cell_length_b    10.0757 
_cell_length_c    43.0262 
_cell_angle_alpha  90.000 
_cell_angle_beta   90.000 
_cell_angle_gamma  90.000 
 
_shelx_F_squared_multiplier     1.000 
 
loop_ 
 _refln_index_h 
 _refln_index_k 
 _refln_index_l 
 _refln_F_squared_calc 
 _refln_F_squared_meas 
 _refln_F_squared_sigma 
 _refln_observed_status 
   2   0   0   345541.56   293927.19  10521.64 o 
   4   0   0     3529.16     3812.31    143.68 o 
   6   0   0     3002.94     2905.67    204.28 o 
   8   0   0       76.88      163.72    213.69 o 
  10   0   0       26.56       11.76    243.08 o 
   2   1   0    45674.77    47134.03    999.59 o 
   4   1   0     1410.31     1287.49     87.75 o 
   6   1   0     1381.47     1536.49    129.73 o 
   8   1   0     6525.44     8043.70    635.19 o 
  10   1   0     3398.88     3445.47    295.58 o 
   0   2   0       25.69       40.34     17.80 o 
   2   2   0     2129.95     2378.29    122.66 o 
   4   2   0    16823.62    16263.87    301.55 o 
   6   2   0    10154.99     9766.94    310.41 o 
   8   2   0     3591.86     3504.12    309.07 o 
  10   2   0      533.63      857.12    200.88 o 
   2   3   0    11984.72    12011.19    243.66 o 
   4   3   0     1715.95     1551.39    284.53 o 
   6   3   0      264.83      303.43     95.41 o 
   8   3   0      841.37      755.66    178.33 o 
  10   3   0      895.04      985.08    215.57 o 
   0   4   0      125.10      154.14     43.05 o 
   2   4   0     2885.22     2825.19    120.18 o 
   4   4   0      815.88      783.28     67.77 o 
   6   4   0      291.12      285.32    118.24 o 
   8   4   0     2712.72     2969.12    252.35 o 
  10   4   0      753.92      623.73    295.99 o 
   2   5   0     8737.20     9334.59    182.04 o 
   4   5   0     1344.95     1396.27    299.08 o 
   6   5   0       19.77       43.31    144.91 o 
   8   5   0      388.56      347.04    251.02 o 
  10   5   0     3448.09     3185.94    424.73 o 
   0   6   0     1699.76     1109.72     94.58 o 
   2   6   0    19081.12    18884.52    334.97 o 
   4   6   0    14118.13    13151.61    472.64 o 
   6   6   0     1455.47     1491.08    173.14 o 
   8   6   0     1162.95     1243.63    293.93 o 
  10   6   0      375.17      666.93    308.63 o 
   2   7   0      132.70       96.52     44.24 o 
   4   7   0     9816.14    10008.47    796.27 o 
   6   7   0    13562.95    13174.26    476.55 o 
   8   7   0     1726.81     1686.88    326.27 o 
   0   8   0    20605.55    21783.70    627.02 o 
   2   8   0    14002.31    14715.54    395.30 o 
   4   8   0     2886.31     3035.71    286.29 o 
   6   8   0     1501.89     1546.38    289.23 o 
   8   8   0      450.97      561.41    271.30 o 
   2   9   0     1082.16     1181.80    216.20 o 
   4   9   0      774.73      586.94    173.57 o 
   6   9   0      296.45     -172.24    206.64 o 
   8   9   0     3514.73     3085.12    404.16 o 
   0  10   0      217.16      337.73    146.08 o 
   2  10   0      197.78      350.01     97.93 o 
   4  10   0      270.88      319.51    199.87 o 
   6  10   0      304.75      528.20    265.13 o 
   8  10   0       19.19      161.66    253.66 o 
   2  11   0     2709.36     2698.50    163.82 o 
   4  11   0     3744.50     4091.55    397.10 o 
   6  11   0        5.51       -6.47    246.32 o 
   0  12   0       11.72      106.80    121.06 o 
   2  12   0       13.01     -172.24    172.24 o 
   4  12   0      156.71      154.90    219.27 o 
   6  12   0     1869.91     2056.65    368.59 o 
   2  13   0     2166.53     1950.84    306.87 o 
   4  13   0      578.29      -42.91    233.97 o 
   2  14   0     2562.27     2730.93    364.18 o 
   4  14   0       67.84      262.19    266.89 o 
   2  15   0      126.17      -14.70    234.85 o 
   1   1   1      942.79      953.22     42.80 o 
   2   1   1    11931.18    12232.92    278.82 o 
   3   1   1     1233.06     1218.60     40.62 o 
   4   1   1    22188.39    21341.28    394.88 o 
   5   1   1     1259.92     1187.38     63.52 o 
   6   1   1     6141.49     6262.61    166.84 o 
   7   1   1     7603.79     7692.95    253.58 o 
   8   1   1        5.74      -23.70    100.39 o 
   9   1   1     2028.86     2409.59    173.59 o 
  10   1   1      315.76      219.21    130.38 o 
   0   2   1    98393.74    85930.12   2192.95 o 
   1   2   1     5073.11     5287.98     75.94 o 
   2   2   1    49464.39    49996.70    742.09 o 
   3   2   1     1666.88     1550.10     36.50 o 
   4   2   1    21608.25    21842.74    274.58 o 
   5   2   1        2.72       25.50     28.38 o 
   6   2   1      440.74      475.27     70.60 o 
   7   2   1      102.52       93.81     70.96 o 
   8   2   1       68.39      -97.37     97.37 o 
   9   2   1      835.71     1019.36    190.45 o 
  10   2   1        0.95      -58.60    123.88 o 
   1   3   1    21074.38    22040.38    228.34 o 
   2   3   1     6221.82     6435.95     89.63 o 
   3   3   1     5868.05     6040.18    106.46 o 
   4   3   1      537.99      555.61     86.51 o 
   5   3   1     1414.23     1245.54    142.59 o 
   6   3   1     2971.77     2983.07    149.67 o 
   7   3   1      147.32      132.87     74.13 o 
   8   3   1     4164.66     4741.87    371.61 o 
   9   3   1        6.92       15.72    115.38 o 
  10   3   1     2799.29     3426.76    436.09 o 
   0   4   1      892.38      793.87     43.22 o 
   1   4   1    10338.79    10652.76    119.29 o 
   2   4   1     2522.89     2285.12     45.41 o 
   3   4   1    26551.46    26636.49    403.62 o 
   4   4   1     8837.40     8755.01    166.18 o 
   5   4   1    15382.13    14930.76    453.53 o 
   6   4   1     7928.87     7512.63    209.52 o 
   7   4   1     2060.10     1996.16    140.93 o 
   8   4   1     2026.32     1721.09    173.95 o 
   9   4   1       53.29       10.12    114.31 o 
  10   4   1       86.14      317.04    194.92 o 
   1   5   1    10195.83    10684.15    132.19 o 
   2   5   1     5774.32     5632.88     88.82 o 
   3   5   1     5500.29     5601.66    118.60 o 
   4   5   1     5750.48     5380.80    332.45 o 
   5   5   1    19449.82    18914.22    582.97 o 
   6   5   1     3648.58     3614.05    148.74 o 
   7   5   1     4614.80     4076.79    188.71 o 
   8   5   1     2401.90     2551.38    167.39 o 
   9   5   1       56.04     -171.12    205.75 o 
  10   5   1      650.72      636.46    238.97 o 
   0   6   1    15395.38    13618.73    260.08 o 
   1   6   1     4910.73     5143.95     86.99 o 
   2   6   1    12404.78    12408.27    160.78 o 
   3   6   1     5083.02     5079.43     84.56 o 
   4   6   1      992.78      984.36     86.86 o 
   5   6   1      464.16      463.06     83.00 o 
   6   6   1      212.93      246.06     85.36 o 
   7   6   1       84.27       78.60     95.63 o 
   8   6   1       23.99       -4.29    145.88 o 
   9   6   1       97.77      117.34    176.99 o 
  10   6   1      205.45      123.04    279.38 o 
   1   7   1      170.05      108.42     31.48 o 
   2   7   1      117.42      115.49     30.56 o 
   3   7   1      508.88      425.27    104.92 o 
   4   7   1        9.91       56.87     61.50 o 
   5   7   1       35.86       18.78     70.92 o 
   6   7   1        8.73      -28.54     83.46 o 
   7   7   1       64.04       25.14    115.02 o 
   8   7   1      304.68      208.14    163.03 o 
   9   7   1       64.87      112.76    169.46 o 
   0   8   1    12340.81    12411.40    325.58 o 
   1   8   1      866.36      940.10     48.31 o 
   2   8   1     3845.71     3810.44     91.52 o 
   3   8   1     2933.29     2953.72    128.10 o 
   4   8   1      272.40      209.80     72.98 o 
   5   8   1       60.33       52.39     76.26 o 
   6   8   1       26.96       66.40    129.41 o 
   7   8   1       36.68       -0.57    158.98 o 
   8   8   1       30.93     -148.91    148.91 o 
   9   8   1       14.17      203.61    179.05 o 
   1   9   1     1132.43     1077.31     64.13 o 
   2   9   1      547.80      662.39     67.93 o 
   3   9   1     1390.97     1533.39    106.73 o 
   4   9   1      273.03      211.76    100.51 o 
   5   9   1     2574.00     2678.81    174.67 o 
   6   9   1      453.15      544.97    168.06 o 
   7   9   1      128.35       27.78    210.90 o 
   8   9   1      648.08      435.65    191.20 o 
   0  10   1      149.61       78.74     96.24 o 
   1  10   1       80.49      152.23     54.32 o 
   2  10   1     1947.98     2103.18    100.69 o 
   3  10   1     2356.42     2301.53    130.43 o 
   4  10   1     4255.97     4561.44    215.21 o 
   5  10   1     1951.81     2358.22    290.85 o 
   6  10   1     3624.07     3211.13    272.95 o 
   7  10   1      129.73      111.95    177.05 o 
   8  10   1     1059.55     1062.60    228.20 o 
   1  11   1       95.17      109.60     64.99 o 
   2  11   1      261.87      245.48     76.08 o 
   3  11   1      300.83      216.32    107.38 o 
   4  11   1      813.26      339.81    155.72 o 
   5  11   1      618.82      411.18    232.80 o 
   6  11   1     2177.17     2440.58    263.12 o 
   7  11   1      736.15      637.06    284.67 o 
   0  12   1     1173.30     1484.16    121.46 o 
   1  12   1      443.67      564.68     82.23 o 
   2  12   1     2590.88     2771.52    180.48 o 
   3  12   1      850.10      637.40    163.74 o 
   4  12   1     1119.48     1025.34    226.62 o 
   5  12   1        7.56       39.63    164.68 o 
   6  12   1        7.10     -143.31    168.53 o 
   1  13   1      131.91      104.83     84.80 o 
   2  13   1      138.40      248.11    155.98 o 
   3  13   1       41.74      247.09    165.29 o 
   4  13   1      677.24      633.39    244.55 o 
   5  13   1        7.90      -22.57    166.57 o 
   0  14   1      394.59      302.75    231.62 o 
   1  14   1        7.24      113.27    123.83 o 
   2  14   1      211.86      303.07    171.44 o 
   3  14   1       59.55     -140.51    154.01 o 
   4  14   1      183.98      256.94    185.82 o 
   2  15   1        1.16      -17.37    167.03 o 
   0   0   2      983.41        0.04      1.62 o 
   1   0   2     3950.61     4128.35    102.72 o 
   2   0   2     5801.19     5821.38    186.85 o 
   3   0   2    11675.80    10409.96    229.51 o 
   4   0   2    31282.82    30693.19    532.51 o 
   5   0   2     1813.10     1868.40     78.23 o 
   6   0   2     9823.06    10128.16    340.34 o 
   7   0   2     1224.08      829.31    165.42 o 
   8   0   2     1257.19     1762.13    212.20 o 
   9   0   2     5133.69     6005.49    533.34 o 
  10   0   2       23.14     -137.54    210.75 o 
   1   1   2    12492.95    12243.35    211.05 o 
   2   1   2    13416.87    13862.00    275.36 o 
   3   1   2    13471.84    13191.83    223.58 o 
   4   1   2    12849.91    12738.61    212.52 o 
   5   1   2     9984.13     9854.89    146.51 o 
   6   1   2     4912.47     5362.31    153.64 o 
   7   1   2     1297.77     1473.85    132.01 o 
   8   1   2      494.91      566.67    117.78 o 
   9   1   2      148.76      286.37    119.91 o 
  10   1   2      162.74      158.44    123.10 o 
   0   2   2     3460.16     3581.89    135.65 o 
   1   2   2     6386.22     6430.19     94.85 o 
   2   2   2       42.40       32.11     20.44 o 
   3   2   2    30392.71    29670.62    371.58 o 
   4   2   2     1282.71     1273.26     72.17 o 
   5   2   2    28859.32    27998.20    367.73 o 
   6   2   2     4770.41     4638.96    162.77 o 
   7   2   2     4212.24     4241.82    186.64 o 
   8   2   2      568.00      734.87    125.94 o 
   9   2   2        6.18       38.45    115.47 o 
  10   2   2      201.73      151.12    125.96 o 
   1   3   2    45399.83    46165.03    499.27 o 
   2   3   2    11438.10    12086.13    154.34 o 
   3   3   2      974.03     1085.22     62.08 o 
   4   3   2       10.36       13.99     29.73 o 
   5   3   2     1786.30     1724.75     97.49 o 
   6   3   2        6.33        2.09     65.59 o 
   7   3   2       27.68      -16.25     68.95 o 
   8   3   2     1385.13     1240.66    136.50 o 
   9   3   2       31.24      127.63    120.83 o 
  10   3   2      497.97      489.90    158.88 o 
   0   4   2     1490.09     1492.24     51.90 o 
   1   4   2      621.87      662.83     24.31 o 
   2   4   2      916.43     1032.14     26.28 o 
   3   4   2     4460.22     4282.29     94.31 o 
   4   4   2     3690.05     3935.08    115.92 o 
   5   4   2    15984.94    15670.45    355.59 o 
   6   4   2      100.03       71.22     68.17 o 
   7   4   2     1956.71     2061.99    145.13 o 
   8   4   2        0.59       -4.46    122.69 o 
   9   4   2      598.44      538.98    132.64 o 
  10   4   2       10.19       32.40    143.74 o 
   1   5   2    32660.29    32100.16    333.11 o 
   2   5   2     2412.91     2458.13     51.21 o 
   3   5   2    11398.46    11459.97    199.47 o 
   4   5   2      301.34      256.12     61.22 o 
   5   5   2        3.88      111.28     69.11 o 
   6   5   2      131.17      148.14     75.01 o 
   7   5   2     2058.11     1902.50    141.55 o 
   8   5   2      119.79       72.57    108.71 o 
   9   5   2       35.07      -62.12    127.83 o 
  10   5   2       23.30     -172.99    172.99 o 
   0   6   2     7805.58     8083.05    177.23 o 
   1   6   2      291.92      387.48     40.54 o 
   2   6   2     1763.44     1815.42     48.47 o 
   3   6   2       85.56       94.99     31.30 o 
   4   6   2      938.77      980.13     84.38 o 
   5   6   2     2059.27     1895.91    115.87 o 
   6   6   2     3180.34     3391.42    160.79 o 
   7   6   2     3105.54     3089.31    279.92 o 
   8   6   2     1179.54     1176.25    159.57 o 
   9   6   2     2286.30     2126.93    247.13 o 
  10   6   2       31.19       60.08    184.87 o 
   1   7   2      873.99      870.32     44.39 o 
   2   7   2     5947.25     6015.19     95.26 o 
   3   7   2     1954.77     2017.78    128.68 o 
   4   7   2     2702.70     2551.60    122.59 o 
   5   7   2     8517.13     8427.73    242.04 o 
   6   7   2      169.15      277.50     94.19 o 
   7   7   2     7968.92     7325.42    387.08 o 
   8   7   2      243.51       12.79    252.34 o 
   9   7   2     1181.43     1249.59    226.11 o 
   0   8   2      346.39      398.71     74.87 o 
   1   8   2     2199.21     2233.34     68.12 o 
   2   8   2     2024.65     2065.70     93.35 o 
   3   8   2     5893.27     5892.25    301.54 o 
   4   8   2     2342.54     2538.97    193.50 o 
   5   8   2      100.76       84.66     79.67 o 
   6   8   2     1982.28     1953.34    166.56 o 
   7   8   2       99.18      337.45    169.41 o 
   8   8   2     1506.94     1384.10    221.95 o 
   9   8   2      772.05      462.81    198.15 o 
   1   9   2    11441.83    11492.01    204.06 o 
   2   9   2       27.24       80.25     56.15 o 
   3   9   2     6451.90     6185.18    193.10 o 
   4   9   2     1839.20     1788.29    120.23 o 
   5   9   2      107.51       50.25    102.21 o 
   6   9   2      559.71      412.41    205.75 o 
   7   9   2      668.46      943.17    205.87 o 
   8   9   2        7.94       81.79    165.52 o 
   0  10   2      677.93      582.11     84.61 o 
   1  10   2     1083.79     1030.14     99.40 o 
   2  10   2       86.48      141.61     69.78 o 
   3  10   2       17.98       94.85     78.26 o 
   4  10   2     1210.70     1139.47    132.44 o 
   5  10   2     4036.97     3842.58    273.10 o 
   6  10   2      210.06      119.93    166.06 o 
   7  10   2     1927.95     1522.85    228.98 o 
   8  10   2        4.45      186.63    187.30 o 
   1  11   2     1077.40     1262.31     89.16 o 
   2  11   2        9.73       52.95     73.87 o 
   3  11   2      272.77       12.52    103.20 o 
   4  11   2        4.61     -130.37    130.37 o 
   5  11   2      174.19      213.26    169.83 o 
   6  11   2        2.92      -79.68    162.73 o 
   7  11   2        9.54       -6.37    181.05 o 
   0  12   2       93.61      146.32     87.77 o 
   1  12   2       26.24      -46.12     71.77 o 
   2  12   2      185.49      109.21     91.68 o 
   3  12   2      223.30      323.67    239.26 o 
   4  12   2       43.13      125.17    150.10 o 
   5  12   2       41.46       56.94    243.23 o 
   6  12   2        4.74      258.25    185.29 o 
   1  13   2       33.79      134.11    102.02 o 
   2  13   2      228.26      378.30    162.31 o 
   3  13   2     1070.32      950.46    216.48 o 
   4  13   2      501.21      600.66    186.40 o 
   5  13   2      786.94      776.67    281.29 o 
   0  14   2       44.61        1.11    139.84 o 
   1  14   2      642.87      700.24    140.96 o 
   2  14   2       20.64      236.89    328.76 o 
   3  14   2      222.45      360.94    181.96 o 
   4  14   2      358.83      419.14    192.34 o 
   1  15   2     1060.09     1381.19    301.58 o 
   2  15   2      227.85      274.53    254.25 o 
   1   1   3     3559.71     3520.45     56.58 o 
   2   1   3      427.63      405.00     20.16 o 
   3   1   3      450.79      572.22     42.78 o 
   4   1   3    10821.73    10737.56    176.17 o 
   5   1   3     4203.04     4223.90     87.79 o 
   6   1   3     4031.96     3903.05    130.87 o 
   7   1   3     5383.90     5804.64    217.51 o 
   8   1   3      276.65       48.22    103.61 o 
   9   1   3     1300.28     1285.97    218.62 o 
  10   1   3     1002.02      890.41    145.80 o 
   0   2   3     3591.31     3780.73     91.32 o 
   1   2   3     3873.37     3931.29     69.03 o 
   2   2   3      412.22      409.17     26.33 o 
   3   2   3      573.18      519.52     25.52 o 
   4   2   3     3662.71     3666.97     78.07 o 
   5   2   3      824.56      910.45     51.11 o 
   6   2   3     1863.00     1760.41    107.55 o 
   7   2   3     4858.18     4854.42    159.43 o 
   8   2   3     2899.12     3163.35    196.35 o 
   9   2   3     5176.94     5600.06    269.02 o 
  10   2   3      185.48      281.66    131.32 o 
   1   3   3   157245.45   143813.64   2018.46 o 
   2   3   3    18010.09    17951.78    233.40 o 
   3   3   3    35763.05    36286.01    422.72 o 
   4   3   3     9533.46     9476.76    175.02 o 
   5   3   3      828.06      876.64     80.20 o 
   6   3   3      205.67      236.60     73.84 o 
   7   3   3      913.59      977.54     92.93 o 
   8   3   3      177.61      154.56    215.69 o 
   9   3   3        3.31     -102.03    122.36 o 
  10   3   3      187.36      331.41    242.52 o 
   0   4   3     1029.24     1048.04     45.85 o 
   1   4   3      335.32      404.01     25.11 o 
   2   4   3     8249.45     8643.40    100.12 o 
   3   4   3     7317.69     7366.33    124.21 o 
   4   4   3     2906.58     2836.18     99.60 o 
   5   4   3    14807.00    13688.19    291.84 o 
   6   4   3     1439.93     1310.49    115.56 o 
   7   4   3     7044.58     6578.52    232.56 o 
   8   4   3     2556.76     2279.18    161.27 o 
   9   4   3     2973.10     3181.14    226.03 o 
  10   4   3      266.19      172.74    146.80 o 
   1   5   3    36328.29    38343.67    380.05 o 
   2   5   3    11915.53    12029.81    143.74 o 
   3   5   3    12458.29    12621.73    196.08 o 
   4   5   3      239.92      304.53     54.12 o 
   5   5   3     2202.58     2344.16    113.54 o 
   6   5   3     1622.36     1567.68    110.69 o 
   7   5   3     1593.64     1679.03    198.24 o 
   8   5   3      136.60       67.78    121.15 o 
   9   5   3     1016.00      956.89    173.24 o 
  10   5   3        8.08      314.88    192.76 o 
   0   6   3    10752.58    10414.97    214.29 o 
   1   6   3      953.68      967.17     40.98 o 
   2   6   3     2776.02     2774.60     58.96 o 
   3   6   3     1774.62     1779.40     80.66 o 
   4   6   3      964.45     1103.08     88.96 o 
   5   6   3     1409.47     1346.84     97.97 o 
   6   6   3      614.42      446.27     95.35 o 
   7   6   3     1140.36      908.07    155.49 o 
   8   6   3      110.61      175.22    132.03 o 
   9   6   3     3610.95     3684.16    423.85 o 
  10   6   3      282.89      669.64    210.02 o 
   1   7   3     4716.32     4969.38     94.55 o 
   2   7   3      773.86      773.29     44.29 o 
   3   7   3       20.77       57.19     47.80 o 
   4   7   3       88.63       56.03    103.31 o 
   5   7   3      578.35      642.02    107.51 o 
   6   7   3      221.06      293.26    113.25 o 
   7   7   3      152.97       24.87    115.44 o 
   8   7   3       18.34      186.44    158.52 o 
   9   7   3      140.04      193.72    181.67 o 
   0   8   3    11127.40    10556.24    288.40 o 
   1   8   3      627.85      616.78     48.04 o 
   2   8   3      329.92      302.93     51.00 o 
   3   8   3     3108.59     3457.54    152.44 o 
   4   8   3     2652.72     2480.42    125.05 o 
   5   8   3      931.62      996.59    132.02 o 
   6   8   3      671.21      786.04    132.65 o 
   7   8   3       19.72      170.70    153.70 o 
   8   8   3       35.78     -146.39    146.39 o 
   9   8   3      868.54      779.56    216.47 o 
   1   9   3     8585.47     8611.08    210.89 o 
   2   9   3     3250.00     3246.30    112.49 o 
   3   9   3      338.48      384.81    128.48 o 
   4   9   3        0.62       -8.73     89.11 o 
   5   9   3       22.29      -94.74     94.74 o 
   6   9   3     1847.33     1860.31    225.50 o 
   7   9   3      133.29       45.87    153.86 o 
   8   9   3      146.52      418.86    184.69 o 
   0  10   3     2621.63     2509.74    115.46 o 
   1  10   3      438.83      469.96     60.15 o 
   2  10   3      803.70      848.76     84.80 o 
   3  10   3     1489.62     1441.67    135.98 o 
   4  10   3      139.70       66.68     98.30 o 
   5  10   3      383.52      368.23    162.50 o 
   6  10   3      109.90     -200.61    200.61 o 
   7  10   3      642.77      614.51    497.04 o 
   8  10   3      384.71      511.99    209.18 o 
   1  11   3    10791.51    10806.47    229.14 o 
   2  11   3     1432.42     1356.29    119.19 o 
   3  11   3     4509.11     4809.26    220.55 o 
   4  11   3       72.50      158.51    145.00 o 
   5  11   3      398.08      442.08    270.27 o 
   6  11   3       30.74      187.53    177.08 o 
   7  11   3       24.92       24.79    177.21 o 
   0  12   3      220.20      162.75    123.78 o 
   1  12   3      550.38      598.60     91.70 o 
   2  12   3       26.19       56.15     91.18 o 
   3  12   3      276.31      479.37    224.57 o 
   4  12   3       25.71      116.16    162.72 o 
   5  12   3       40.37        8.31    168.23 o 
   6  12   3      194.64       86.61    217.07 o 
   1  13   3      590.60      407.23    140.81 o 
   2  13   3       97.24      -82.26    152.99 o 
   3  13   3      681.20      519.27    176.07 o 
   4  13   3       14.42      202.71    171.52 o 
   5  13   3      114.28       25.00    180.62 o 
   0  14   3       15.15     -114.12    140.91 o 
   1  14   3       96.40      259.05    156.15 o 
   2  14   3       99.15       14.02    164.84 o 
   3  14   3      233.86      410.01    180.55 o 
   4  14   3        2.05      196.68    178.61 o 
   1  15   3       11.33       90.24    227.50 o 
   2  15   3       71.30      -38.51    228.09 o 
   1   0   4      977.15     1054.19     34.01 o 
   2   0   4    12567.99    12737.52    256.82 o 
   3   0   4     5602.38     5743.06    171.19 o 
   4   0   4     1950.13     1857.29     90.82 o 
   5   0   4    10835.51    11199.28    241.85 o 
   6   0   4     1025.88     1100.31     94.95 o 
   7   0   4     6631.81     6615.86    444.28 o 
   8   0   4      670.96      830.60    178.12 o 
   9   0   4     7470.81     8780.34    416.91 o 
  10   0   4      881.66     1216.49    439.87 o 
   1   1   4      328.96      373.29     24.71 o 
   2   1   4     9154.57     8927.56    124.82 o 
   3   1   4    13578.22    13413.16    211.32 o 
   4   1   4    16460.91    16143.51    242.72 o 
   5   1   4     6972.98     7057.35    116.33 o 
   6   1   4     4445.26     4547.48    200.43 o 
   7   1   4     2108.35     2340.66    152.23 o 
   8   1   4       37.80      -58.48    101.99 o 
   9   1   4      383.23      581.76    169.11 o 
  10   1   4        6.80      134.02    125.39 o 
   0   2   4   113918.80   103589.34   1849.02 o 
   1   2   4     2790.48     2850.84     54.92 o 
   2   2   4    14917.26    15255.59    202.11 o 
   3   2   4      161.49      225.16     30.95 o 
   4   2   4    12004.57    12184.76    171.18 o 
   5   2   4     3563.15     3534.30     81.11 o 
   6   2   4    14872.72    14524.00    316.56 o 
   7   2   4     3161.84     3491.93    152.22 o 
   8   2   4     4434.85     4548.65    294.15 o 
   9   2   4      647.36      705.77    135.38 o 
  10   2   4      321.21      375.32    133.31 o 
   1   3   4     2767.46     2906.04     58.76 o 
   2   3   4     1151.23     1116.42     33.80 o 
   3   3   4     5330.50     5621.49    104.14 o 
   4   3   4     1206.05     1091.78     56.00 o 
   5   3   4     1589.09     1637.31     97.21 o 
   6   3   4      635.70      560.93    124.93 o 
   7   3   4      388.90      358.06     87.63 o 
   8   3   4        2.28     -100.92    100.92 o 
   9   3   4      111.65      -25.72    113.08 o 
  10   3   4      482.87      221.72    150.40 o 
   0   4   4     9151.45     8530.54    192.24 o 
   1   4   4     6873.29     7601.37     95.38 o 
   2   4   4     6530.55     6667.62     80.06 o 
   3   4   4     3409.83     3611.85     72.92 o 
   4   4   4     1905.32     1892.72     82.40 o 
   5   4   4      351.40      444.04     70.68 o 
   6   4   4     5716.69     5681.98    180.56 o 
   7   4   4      196.15      198.10     96.37 o 
   8   4   4     2060.90     2107.09    243.36 o 
   9   4   4      505.17      734.07    262.88 o 
  10   4   4        4.25       86.25    149.78 o 
   1   5   4    25398.61    26118.88    259.12 o 
   2   5   4      309.32      356.18     31.36 o 
   3   5   4     2986.34     3021.29     62.01 o 
   4   5   4     4313.99     4308.15    125.65 o 
   5   5   4     3517.41     3606.04    148.41 o 
   6   5   4     1241.71     1251.65    102.89 o 
   7   5   4     2846.44     2488.93    155.37 o 
   8   5   4       31.94      -71.19    119.29 o 
   9   5   4      301.89      248.53    150.65 o 
  10   5   4      300.68      273.34    192.15 o 
   0   6   4     1745.78     1675.33     68.81 o 
   1   6   4       12.25       36.97     23.54 o 
   2   6   4     1714.19     1839.74     46.62 o 
   3   6   4       16.48        9.60     31.68 o 
   4   6   4     4668.88     4683.50    158.27 o 
   5   6   4     2241.68     2187.48    114.19 o 
   6   6   4      767.56      632.72     97.87 o 
   7   6   4     4053.41     4005.69    224.24 o 
   8   6   4      121.07       24.65    138.34 o 
   9   6   4     1018.79      397.81    185.25 o 
  10   6   4       18.68     -154.25    261.89 o 
   1   7   4    10910.35    10945.39    159.22 o 
   2   7   4     9702.09     9733.77    145.15 o 
   3   7   4    17265.95    16897.88    317.92 o 
   4   7   4    11037.41    10456.36    261.12 o 
   5   7   4     8570.38     8184.77    378.48 o 
   6   7   4     3487.12     3610.07    202.00 o 
   7   7   4      192.68      175.83    124.07 o 
   8   7   4       10.86      120.72    132.69 o 
   9   7   4        7.70     -113.47    169.17 o 
   0   8   4      272.56      211.37     62.33 o 
   1   8   4      285.42      323.01     43.67 o 
   2   8   4      797.08      809.32     61.17 o 
   3   8   4      352.11      243.87     68.02 o 
   4   8   4      606.98      713.49    117.43 o 
   5   8   4     3871.14     3875.49    225.92 o 
   6   8   4     2102.93     2127.27    171.78 o 
   7   8   4     4155.53     3797.67    225.65 o 
   8   8   4      617.28      539.48    187.97 o 
   9   8   4     1263.59     1205.01    248.81 o 
   1   9   4     7821.55     7442.95    140.89 o 
   2   9   4     1037.45      957.16     65.02 o 
   3   9   4     4294.77     4110.97    196.95 o 
   4   9   4      535.57      544.66    165.37 o 
   5   9   4     1400.05     1516.08    194.05 o 
   6   9   4        7.92      239.09    119.98 o 
   7   9   4      646.13      519.25    269.98 o 
   8   9   4      392.78      282.58    369.62 o 
   0  10   4     1062.09      966.33     84.40 o 
   1  10   4      765.17      862.33     73.62 o 
   2  10   4        3.25       59.99     66.98 o 
   3  10   4      438.08      601.63    113.18 o 
   4  10   4      861.50      786.06    208.45 o 
   5  10   4      726.67      648.21    174.84 o 
   6  10   4     1163.34      921.92    242.05 o 
   7  10   4       10.53      -19.19    162.71 o 
   8  10   4       24.59       11.86    198.99 o 
   1  11   4      996.53      978.14     78.79 o 
   2  11   4     2223.60     2292.45    138.58 o 
   3  11   4      613.50      662.84    121.46 o 
   4  11   4     1114.50      974.86    141.26 o 
   5  11   4       15.69       16.17    177.54 o 
   6  11   4        4.27      181.69    164.28 o 
   7  11   4     1000.47      962.58    215.28 o 
   0  12   4      952.82      956.49    122.59 o 
   1  12   4      113.17      145.01     81.58 o 
   2  12   4       30.55       49.51     91.74 o 
   3  12   4       17.26      153.10    111.31 o 
   4  12   4      106.00      280.61    170.74 o 
   5  12   4      107.86      125.95    175.36 o 
   6  12   4      120.39      279.05    193.49 o 
   1  13   4     2557.55     2825.36    160.21 o 
   2  13   4      865.91      833.59    141.40 o 
   3  13   4      566.88      384.59    170.99 o 
   4  13   4      955.26      701.25    199.61 o 
   5  13   4      242.72       63.85    180.50 o 
   0  14   4       14.70      -41.76    141.03 o 
   1  14   4      121.44      236.66    155.10 o 
   2  14   4      165.88       21.44    242.05 o 
   3  14   4      230.91      255.80    173.52 o 
   4  14   4      115.15      175.17    178.67 o 
   1  15   4      123.98      381.57    168.42 o 
   2  15   4       32.95       23.51    235.15 o 
   1   1   5      266.51      328.61     24.49 o 
   2   1   5    81623.91    77332.91    875.03 o 
   3   1   5    12507.62    12055.78    170.81 o 
   4   1   5    19370.90    19013.31    278.28 o 
   5   1   5      982.81      958.77     51.74 o 
   6   1   5     1741.66     1533.71    103.73 o 
   7   1   5     2319.59     2328.96    150.91 o 
   8   1   5      281.85      320.70    111.37 o 
   9   1   5     1028.94     1131.03    144.80 o 
  10   1   5       14.06     -118.70    118.70 o 
   0   2   5    90605.26    83841.52   1346.79 o 
   1   2   5      991.09     1009.06     28.85 o 
   2   2   5     4033.20     3840.54     61.15 o 
   3   2   5    14662.08    14356.90    187.28 o 
   4   2   5      720.41      781.70     58.77 o 
   5   2   5    14985.37    14610.56    214.05 o 
   6   2   5     2059.30     2193.56    118.80 o 
   7   2   5     3044.40     3002.08    177.55 o 
   8   2   5     1195.87     1173.33    137.01 o 
   9   2   5      161.20      296.77    139.25 o 
  10   2   5       75.69     -113.04    136.37 o 
   1   3   5      481.27      505.34     24.93 o 
   2   3   5      244.36      266.48     21.58 o 
   3   3   5     4221.48     4198.85     72.68 o 
   4   3   5      595.95      587.33     80.12 o 
   5   3   5    18339.97    17722.77    351.51 o 
   6   3   5      199.97      187.91     73.43 o 
   7   3   5    13090.21    13067.21    469.57 o 
   8   3   5     1709.91     1775.91    151.38 o 
   9   3   5     1761.04     1756.87    164.24 o 
  10   3   5     3169.58     3709.88    464.01 o 
   0   4   5     1775.52     2137.25     72.36 o 
   1   4   5     2887.00     3171.96     61.18 o 
   2   4   5    11688.88    12127.97    146.38 o 
   3   4   5     2697.50     2917.58     65.65 o 
   4   4   5    19146.77    18864.21    292.03 o 
   5   4   5       13.56       40.40     57.87 o 
   6   4   5     3187.24     3025.56    152.25 o 
   7   4   5      255.90      122.31     95.48 o 
   8   4   5     1084.50     1191.39    175.94 o 
   9   4   5     1007.79      877.41    246.78 o 
  10   4   5      570.07      422.59    162.96 o 
   1   5   5    30422.09    31158.03    327.73 o 
   2   5   5      847.29      871.31     31.48 o 
   3   5   5     3349.12     3655.24     87.19 o 
   4   5   5    15737.15    15209.04    271.98 o 
   5   5   5      992.08      870.74     92.69 o 
   6   5   5     9383.60     9275.46    303.08 o 
   7   5   5     1384.40     1270.95    169.87 o 
   8   5   5      230.34      151.76    124.56 o 
   9   5   5       97.21       80.61    136.73 o 
  10   5   5       10.66       47.65    148.63 o 
   0   6   5    15122.09    15170.40    246.97 o 
   1   6   5     9146.48     9558.68    128.18 o 
   2   6   5    10930.65    11074.00    147.07 o 
   3   6   5    25028.98    25007.77    367.02 o 
   4   6   5      128.74      163.70     57.81 o 
   5   6   5     6790.09     6606.38    204.77 o 
   6   6   5     1081.93     1091.66    135.66 o 
   7   6   5       26.36     -105.04    105.04 o 
   8   6   5     1053.88      918.25    158.05 o 
   9   6   5      118.92      207.38    147.27 o 
  10   6   5        2.30       85.89    184.00 o 
   1   7   5      178.65      230.89     34.64 o 
   2   7   5     1603.16     1806.24     55.47 o 
   3   7   5     1055.01     1049.60     67.74 o 
   4   7   5       44.21       53.36     57.95 o 
   5   7   5      591.50      663.16    116.65 o 
   6   7   5       20.69        0.05    138.00 o 
   7   7   5       55.15      -53.90    118.15 o 
   8   7   5      756.97      597.21    152.42 o 
   9   7   5       33.70      -64.60    271.15 o 
   0   8   5     3036.05     3088.15    124.88 o 
   1   8   5     2897.40     2860.47     76.35 o 
   2   8   5     4023.53     4286.50    108.33 o 
   3   8   5     7875.61     7683.36    194.17 o 
   4   8   5     1366.63     1338.36    140.73 o 
   5   8   5      968.99     1058.94    130.74 o 
   6   8   5      890.16     1114.82    149.17 o 
   7   8   5        6.05       65.63    119.49 o 
   8   8   5      612.79      751.09    200.60 o 
   9   8   5        5.00       88.65    261.89 o 
   1   9   5      937.27      931.84     58.05 o 
   2   9   5      129.50       33.61     49.49 o 
   3   9   5      413.62      431.81     97.49 o 
   4   9   5      513.05      438.63    104.87 o 
   5   9   5      305.33      292.92    153.01 o 
   6   9   5     1528.25     1559.28    236.74 o 
   7   9   5      274.12      270.21    195.76 o 
   8   9   5      527.00      401.70    192.45 o 
   0  10   5     1519.36     1661.64    100.68 o 
   1  10   5      627.91      673.02     60.17 o 
   2  10   5      918.51      997.51    103.20 o 
   3  10   5     1401.38     1491.06    147.48 o 
   4  10   5      662.97      645.11    118.32 o 
   5  10   5      164.83      179.94    114.00 o 
   6  10   5     2272.30     2663.63    283.20 o 
   7  10   5       17.91       45.77    175.31 o 
   8  10   5      683.67      626.43    208.89 o 
   1  11   5      581.43      613.00     71.09 o 
   2  11   5      715.37      916.89    107.89 o 
   3  11   5     1006.88     1292.46    210.55 o 
   4  11   5      130.71      226.76    120.61 o 
   5  11   5     1087.52     1191.29    206.79 o 
   6  11   5       19.63      118.54    174.12 o 
   7  11   5      687.13      539.61    203.60 o 
   0  12   5     5928.44     5562.53    227.48 o 
   1  12   5       85.29      182.96     91.88 o 
   2  12   5     3732.18     3763.21    176.05 o 
   3  12   5      407.73      176.34    113.69 o 
   4  12   5      161.46      305.98    164.61 o 
   5  12   5      723.77      385.59    200.90 o 
   6  12   5       77.30       56.00    184.52 o 
   1  13   5       15.18      -53.20     93.11 o 
   2  13   5      895.62      801.83    120.79 o 
   3  13   5       72.91       93.84    165.78 o 
   4  13   5      991.57      748.83    192.02 o 
   5  13   5      196.79      298.65    188.59 o 
   0  14   5        4.11       98.15    251.46 o 
   1  14   5        1.54       38.84    118.34 o 
   2  14   5        4.75      -31.75    152.39 o 
   3  14   5        0.93        6.51    165.28 o 
   4  14   5       58.47      -30.79    172.31 o 
   1  15   5      446.50      386.69    204.87 o 
   2  15   5       38.51      299.52    258.07 o 
   0   0   6    30298.76    28731.57   1000.70 o 
   1   0   6     2534.29     2653.90     65.48 o 
   2   0   6    67210.10    63736.18    934.54 o 
   3   0   6    14876.61    14422.85    268.10 o 
   4   0   6    51898.31    52309.66    965.06 o 
   5   0   6    23286.59    23283.77    481.84 o 
   6   0   6     1150.39     1256.83    118.96 o 
   7   0   6     4786.99     5186.88    355.66 o 
   8   0   6       29.77      135.04    142.87 o 
   9   0   6     1362.81     1384.30    212.72 o 
  10   0   6      534.60      359.43    189.50 o 
   1   1   6     5661.02     6031.21     87.47 o 
   2   1   6    41269.33    41433.00    479.12 o 
   3   1   6     3622.80     3702.89     68.82 o 
   4   1   6      341.54      271.72     36.40 o 
   5   1   6      103.08      130.51     44.06 o 
   6   1   6    13971.64    14415.70    313.62 o 
   7   1   6      293.54      177.69     98.75 o 
   8   1   6     6643.47     7379.61    256.31 o 
   9   1   6      129.53       83.21    168.95 o 
  10   1   6     2598.94     2940.65    237.92 o 
   0   2   6    55368.05    53686.74    872.69 o 
   1   2   6     4574.21     4262.63     78.28 o 
   2   2   6    52620.01    52296.13    570.22 o 
   3   2   6    10140.73     9685.59    127.66 o 
   4   2   6    12516.05    12944.06    203.16 o 
   5   2   6     8030.28     7990.73    224.90 o 
   6   2   6      777.24      759.00     86.57 o 
   7   2   6      738.56      604.37     95.82 o 
   8   2   6       97.12       77.18    106.47 o 
   9   2   6      707.55      639.78    133.57 o 
  10   2   6       44.47      149.28    147.50 o 
   1   3   6    10376.94    10955.54    152.60 o 
   2   3   6     6627.05     6932.50     92.87 o 
   3   3   6      255.42      301.61     40.55 o 
   4   3   6     1383.39     1527.32     67.41 o 
   5   3   6     2480.24     2727.32    117.05 o 
   6   3   6       53.30       11.27     66.72 o 
   7   3   6     2914.36     3103.82    148.24 o 
   8   3   6      229.72       91.42    109.81 o 
   9   3   6     1012.39     1076.51    170.41 o 
  10   3   6      606.57      964.92    174.54 o 
   0   4   6      700.15      875.57     62.10 o 
   1   4   6     7020.93     7574.11    112.40 o 
   2   4   6      567.50      772.09     27.15 o 
   3   4   6    11889.83    11584.07    176.31 o 
   4   4   6     2624.81     2525.93     76.36 o 
   5   4   6     2119.21     2227.62     94.19 o 
   6   4   6      999.74      986.20     94.87 o 
   7   4   6     1417.17     1233.34    125.89 o 
   8   4   6        3.07     -106.86    117.07 o 
   9   4   6     1690.90     2067.61    197.79 o 
  10   4   6       21.76       52.80    147.61 o 
   1   5   6    21890.29    22741.18    247.05 o 
   2   5   6       42.93       66.98     19.93 o 
   3   5   6       38.84       88.09     25.77 o 
   4   5   6     1417.36     1593.00     79.00 o 
   5   5   6     4766.12     4586.82    257.78 o 
   6   5   6      117.31      164.43     83.08 o 
   7   5   6     4321.16     4235.31    224.87 o 
   8   5   6     2370.86     1999.41    183.57 o 
   9   5   6      551.36      743.74    160.45 o 
  10   5   6     1201.99      938.07    180.50 o 
   0   6   6    64538.15    63556.95    880.46 o 
   1   6   6     1824.95     1968.71     51.63 o 
   2   6   6    15611.69    15370.94    180.36 o 
   3   6   6     9495.29     9251.44    146.73 o 
   4   6   6      396.73      362.77     65.38 o 
   5   6   6     2317.91     2309.21    115.30 o 
   6   6   6      812.52      840.05    126.24 o 
   7   6   6       98.51      118.70    151.11 o 
   8   6   6      506.40      521.60    143.06 o 
   9   6   6        1.01     -154.93    154.93 o 
  10   6   6        2.97      164.95    186.10 o 
   1   7   6    17506.63    17661.36    223.82 o 
   2   7   6     6622.95     6749.49    104.22 o 
   3   7   6     1512.68     1535.52     69.12 o 
   4   7   6      973.39      980.88     84.18 o 
   5   7   6      939.25      786.00    116.60 o 
   6   7   6      748.48      777.36    140.48 o 
   7   7   6     1246.39     1281.21    206.51 o 
   8   7   6     3944.57     3420.58    229.88 o 
   9   7   6      416.97      195.59    200.46 o 
   0   8   6    26028.63    26213.38    463.45 o 
   1   8   6      389.64      308.56     41.44 o 
   2   8   6     9185.11     9149.26    168.41 o 
   3   8   6      192.90      144.90     53.47 o 
   4   8   6       76.80       84.75     99.12 o 
   5   8   6      598.66      661.08    118.48 o 
   6   8   6      121.09       38.92    108.10 o 
   7   8   6      277.51      190.92    128.73 o 
   8   8   6      524.04      141.78    176.86 o 
   9   8   6       11.22     -150.80    161.49 o 
   1   9   6     1204.44     1245.07     63.46 o 
   2   9   6       58.14       65.73     48.62 o 
   3   9   6      161.88      172.35     76.69 o 
   4   9   6      252.71      266.06    101.93 o 
   5   9   6     1108.44     1202.08    212.11 o 
   6   9   6     1140.62      980.42    202.61 o 
   7   9   6      750.54      522.61    185.92 o 
   8   9   6     1756.41     1372.62    231.10 o 
   0  10   6      489.98      503.58     75.97 o 
   1  10   6       21.11       52.78     51.83 o 
   2  10   6     1351.19     1046.85     95.54 o 
   3  10   6       45.11       20.32     95.61 o 
   4  10   6     1111.92     1074.38    132.60 o 
   5  10   6       34.33       57.42    113.02 o 
   6  10   6      137.65      181.64    170.11 o 
   7  10   6       26.74      259.81    179.14 o 
   8  10   6      116.62       71.12    183.83 o 
   1  11   6      207.97      164.27     65.12 o 
   2  11   6      199.23      180.09     91.43 o 
   3  11   6      191.19      204.71    111.71 o 
   4  11   6      215.33      342.60    121.68 o 
   5  11   6      162.86      281.50    167.24 o 
   6  11   6        7.82      -15.60    170.33 o 
   7  11   6      950.71      730.62    382.55 o 
   0  12   6     1222.00     1355.82    378.00 o 
   1  12   6       10.13      -85.50     85.50 o 
   2  12   6     1439.00     1631.41    134.50 o 
   3  12   6       84.28       -3.37    109.94 o 
   4  12   6      247.71      150.40    164.73 o 
   5  12   6       73.08      192.78    371.68 o 
   6  12   6       73.28      102.20    186.06 o 
   1  13   6      231.04      328.16    119.65 o 
   2  13   6      271.72      201.33    106.05 o 
   3  13   6      692.39      853.04    193.90 o 
   4  13   6      231.64      241.18    174.87 o 
   5  13   6      217.25      198.98    189.63 o 
   0  14   6       86.13      101.43    150.15 o 
   1  14   6       18.83      111.73    122.19 o 
   2  14   6     1322.18     1648.97    315.39 o 
   3  14   6       17.44      156.05    185.47 o 
   4  14   6     1821.49     1730.94    493.51 o 
   1  15   6        8.67     -149.02    149.02 o 
   2  15   6      545.19      967.63    302.46 o 
   1   1   7    41430.58    40878.97    500.27 o 
   2   1   7    82498.13    80412.35    829.62 o 
   3   1   7      168.48      190.36     20.72 o 
   4   1   7    10781.32    11274.70    173.78 o 
   5   1   7    12382.04    12337.17    206.75 o 
   6   1   7      197.49      220.20     71.91 o 
   7   1   7     5154.03     5408.78    209.18 o 
   8   1   7     1570.05     1926.19    202.67 o 
   9   1   7     1192.29     1516.46    242.25 o 
  10   1   7     1350.92     1394.62    162.08 o 
   0   2   7     7908.50     7902.60    151.23 o 
   1   2   7      212.68      266.78     18.30 o 
   2   2   7    16739.45    17015.60    191.85 o 
   3   2   7     2718.13     3027.81     55.36 o 
   4   2   7    15141.89    15477.15    222.78 o 
   5   2   7     2164.28     2228.88     79.94 o 
   6   2   7     4433.76     4653.58    162.81 o 
   7   2   7      377.92      326.54     89.15 o 
   8   2   7     1720.06     1971.14    153.76 o 
   9   2   7       94.93       77.09    117.91 o 
  10   2   7      258.61      240.20    154.16 o 
   1   3   7     1782.76     1655.49     46.02 o 
   2   3   7     8461.22     8423.92    103.67 o 
   3   3   7     8732.49     8974.49    125.71 o 
   4   3   7     9877.74     9433.13    168.78 o 
   5   3   7     2357.35     2513.17    140.92 o 
   6   3   7     8225.49     7800.46    215.29 o 
   7   3   7     1074.07      979.23    106.57 o 
   8   3   7     4330.75     4636.55    501.13 o 
   9   3   7      812.48     1027.19    169.09 o 
  10   3   7     1212.84     1323.18    275.35 o 
   0   4   7    80909.74    77268.82   1241.39 o 
   1   4   7     8866.78     8847.17    129.74 o 
   2   4   7    38934.55    37985.75    426.71 o 
   3   4   7    19915.20    19336.12    246.15 o 
   4   4   7    11821.19    11349.06    188.07 o 
   5   4   7     6833.09     6662.63    162.98 o 
   6   4   7     2365.95     2588.96    157.46 o 
   7   4   7       15.29      -40.43     86.18 o 
   8   4   7       21.98     -120.38    120.38 o 
   9   4   7      673.96      732.16    164.67 o 
  10   4   7      191.95      -68.47    140.11 o 
   1   5   7      788.15      771.03     40.03 o 
   2   5   7     2689.13     2861.31     53.88 o 
   3   5   7      307.80      298.29     29.91 o 
   4   5   7      550.25      558.04     56.25 o 
   5   5   7     1698.06     1755.69    101.64 o 
   6   5   7     1412.69     1465.13    117.69 o 
   7   5   7     4713.62     4414.46    405.95 o 
   8   5   7     2393.58     2288.56    212.76 o 
   9   5   7      457.27      452.48    153.92 o 
  10   5   7     1816.06     1901.19    284.54 o 
   0   6   7      283.49      287.84     46.82 o 
   1   6   7      292.61      262.32     34.73 o 
   2   6   7      250.05      239.45     26.27 o 
   3   6   7      625.61      668.20     38.75 o 
   4   6   7     2494.19     2498.15    107.73 o 
   5   6   7      984.16     1142.90     91.53 o 
   6   6   7     1809.98     1742.46    156.05 o 
   7   6   7       13.92       35.92    116.12 o 
   8   6   7      887.39      668.61    148.96 o 
   9   6   7      558.51      359.78    150.25 o 
  10   6   7      144.39      250.17    183.60 o 
   1   7   7     1205.77     1180.46     48.09 o 
   2   7   7     1644.87     1743.08     51.68 o 
   3   7   7       74.45       89.10     42.69 o 
   4   7   7      517.79      552.23    127.34 o 
   5   7   7      202.70      135.87     97.98 o 
   6   7   7      821.46      574.55    122.22 o 
   7   7   7       15.84      -88.94    116.93 o 
   8   7   7       39.99       71.12    138.00 o 
   9   7   7        1.15     -192.18    228.83 o 
   0   8   7        8.81      126.01     51.03 o 
   1   8   7       66.99        8.17     30.33 o 
   2   8   7       25.02      -31.25     41.37 o 
   3   8   7      921.36      941.19     81.16 o 
   4   8   7      634.26      800.44    111.36 o 
   5   8   7     1989.05     1864.14    154.96 o 
   6   8   7     1848.13     2256.46    339.67 o 
   7   8   7       72.31      168.05    127.55 o 
   8   8   7      712.27      372.10    146.35 o 
   9   8   7      710.75      480.30    226.77 o 
   1   9   7      780.98      703.55     54.33 o 
   2   9   7       18.71       -2.00     46.54 o 
   3   9   7      432.49      557.55     92.92 o 
   4   9   7     1118.39     1209.18    130.12 o 
   5   9   7        2.32        2.00    126.87 o 
   6   9   7     1452.59     1233.36    154.59 o 
   7   9   7      804.29      429.49    216.00 o 
   8   9   7      172.77      136.80    181.75 o 
   0  10   7     9073.80     9260.75    223.48 o 
   1  10   7     1361.46     1476.05     76.29 o 
   2  10   7     7162.80     7263.59    202.85 o 
   3  10   7     6350.23     6332.78    213.83 o 
   4  10   7     1656.17     1734.84    153.75 o 
   5  10   7     1398.55     1544.12    223.96 o 
   6  10   7       11.60      105.19    194.27 o 
   7  10   7        0.50     -156.53    172.54 o 
   8  10   7       12.69      369.51    188.30 o 
   1  11   7      117.30      165.33     73.13 o 
   2  11   7     1339.22     1318.17    119.13 o 
   3  11   7     1432.97     1329.48    142.25 o 
   4  11   7     2204.90     1935.60    168.04 o 
   5  11   7      663.06      628.84    174.28 o 
   6  11   7     1330.61     1198.01    219.47 o 
   7  11   7       12.62      -14.32    179.27 o 
   0  12   7     1085.73     1117.67    175.21 o 
   1  12   7      886.06      806.66    108.54 o 
   2  12   7      782.64     1093.19    188.67 o 
   3  12   7      148.53      100.72    117.72 o 
   4  12   7     1275.97     1508.27    206.43 o 
   5  12   7      398.88      502.33    329.21 o 
   6  12   7     1480.71     1768.63    247.60 o 
   1  13   7      604.68      609.83    130.87 o 
   2  13   7        7.38       -3.33     99.54 o 
   3  13   7      260.59      316.54    132.35 o 
   4  13   7       72.22       82.24    173.78 o 
   5  13   7      553.24      768.96    211.00 o 
   0  14   7      319.31      568.81    256.75 o 
   1  14   7      235.90      198.65    127.26 o 
   2  14   7      190.14      253.96    247.20 o 
   3  14   7      379.75      109.58    228.24 o 
   4  14   7       32.56       41.02    205.02 o 
   1  15   7      814.28      784.35    311.86 o 
   2  15   7       54.99      146.67    245.73 o 
   0   0   8      242.37      210.01     95.97 o 
   1   0   8    17556.58    17778.74    303.00 o 
   2   0   8     5930.00     6701.46    123.24 o 
   3   0   8     2812.44     2668.77     69.21 o 
   4   0   8    15876.23    16448.21    312.92 o 
   5   0   8      163.70      113.25     94.48 o 
   6   0   8    39737.09    39487.12    913.70 o 
   7   0   8     1340.74     1572.46    268.21 o 
   8   0   8    14534.21    18311.22    633.28 o 
   9   0   8     2763.14     3355.92    277.25 o 
  10   0   8      151.17      185.77    174.63 o 
   1   1   8    53973.77    52951.03    607.47 o 
   2   1   8    26419.80    27207.75    294.63 o 
   3   1   8     7899.88     7840.28    110.00 o 
   4   1   8     7713.19     7874.34    126.22 o 
   5   1   8     4370.94     4577.53    110.38 o 
   6   1   8      151.20      144.83     70.16 o 
   7   1   8     2347.48     2677.61    204.63 o 
   8   1   8      542.05      615.25    134.67 o 
   9   1   8      532.00      543.13    129.46 o 
  10   1   8     1078.49     1232.30    335.97 o 
   0   2   8    76530.94    74097.89   1197.50 o 
   1   2   8       72.59       81.95     14.13 o 
   2   2   8    50896.27    49888.60    545.71 o 
   3   2   8     2315.89     2201.08     50.27 o 
   4   2   8     2664.56     2633.85     64.87 o 
   5   2   8     2900.14     2769.31    102.32 o 
   6   2   8      930.76      953.36    112.42 o 
   7   2   8      451.17      498.81     92.85 o 
   8   2   8      756.11      893.93    130.19 o 
   9   2   8       24.32      -76.45    128.74 o 
  10   2   8       64.56        1.58    205.32 o 
   1   3   8        9.35       21.46     15.44 o 
   2   3   8     2255.15     2463.60     45.22 o 
   3   3   8     4771.05     4813.61     73.84 o 
   4   3   8    24205.02    24235.18    343.00 o 
   5   3   8      582.61      589.51     66.77 o 
   6   3   8    12225.23    11921.73    279.28 o 
   7   3   8       13.75       56.26     79.46 o 
   8   3   8       59.67      126.65    104.59 o 
   9   3   8       47.33     -129.29    129.29 o 
  10   3   8      176.42       91.44    148.05 o 
   0   4   8    38650.51    37752.29    631.24 o 
   1   4   8     2488.79     2457.79     53.09 o 
   2   4   8     7014.34     7168.82    100.31 o 
   3   4   8      199.12      199.96     27.60 o 
   4   4   8     2258.63     2406.26     87.97 o 
   5   4   8       22.71       18.08     50.24 o 
   6   4   8      923.40     1041.91     96.19 o 
   7   4   8        0.15       59.55    111.28 o 
   8   4   8      255.03      237.00    132.72 o 
   9   4   8      490.64      389.74    151.50 o 
  10   4   8      131.11      110.89    148.87 o 
   1   5   8     1191.51     1266.92     41.68 o 
   2   5   8    11714.11    11264.67    137.21 o 
   3   5   8       56.80       36.57     25.31 o 
   4   5   8    17751.87    16903.77    301.45 o 
   5   5   8       62.93       23.49     61.17 o 
   6   5   8     4191.47     4338.50    213.60 o 
   7   5   8       77.86      -69.65    101.78 o 
   8   5   8      196.72       28.34    119.04 o 
   9   5   8      412.80      454.66    155.80 o 
  10   5   8      109.81      247.88    155.83 o 
   0   6   8     1368.00     1406.35     55.95 o 
   1   6   8        5.49       15.49     24.04 o 
   2   6   8     1546.58     1545.30     44.10 o 
   3   6   8      817.06      838.93     48.65 o 
   4   6   8     8828.42     8444.02    183.76 o 
   5   6   8     3116.13     2741.73    203.79 o 
   6   6   8     5439.77     5262.92    239.10 o 
   7   6   8      700.52      561.90    129.03 o 
   8   6   8      999.86     1377.58    172.20 o 
   9   6   8      481.46      373.18    158.22 o 
  10   6   8       71.24      177.73    191.26 o 
   1   7   8     3031.93     2876.38     72.36 o 
   2   7   8     1371.17     1389.74     46.51 o 
   3   7   8     5706.62     5791.14    125.20 o 
   4   7   8       24.91      -65.29     65.29 o 
   5   7   8     2968.02     2802.73    201.17 o 
   6   7   8      820.44      774.00    130.82 o 
   7   7   8      496.98      604.96    136.52 o 
   8   7   8      218.94      359.92    197.35 o 
   9   7   8      113.83      -14.57    141.63 o 
   0   8   8      257.98      151.96     49.45 o 
   1   8   8     1243.35     1322.21     56.68 o 
   2   8   8     1302.51     1409.48     64.18 o 
   3   8   8     6209.45     5821.46    202.92 o 
   4   8   8     6779.82     6225.18    237.67 o 
   5   8   8     2254.16     1859.41    153.61 o 
   6   8   8     2258.91     2025.63    172.45 o 
   7   8   8      894.06      996.03    155.40 o 
   8   8   8        6.66       35.53    178.32 o 
   9   8   8      404.51      381.53    401.66 o 
   1   9   8     4525.11     4468.95    119.82 o 
   2   9   8    13709.00    13577.05    249.56 o 
   3   9   8      690.16      542.99     95.99 o 
   4   9   8     7828.95     7512.65    270.72 o 
   5   9   8      144.33      123.28    107.14 o 
   6   9   8     1242.93     1137.97    151.26 o 
   7   9   8      294.79      266.89    136.46 o 
   8   9   8       18.11       89.90    174.05 o 
   0  10   8     4222.50     4534.71    150.58 o 
   1  10   8      193.33      143.25     58.01 o 
   2  10   8       21.94       17.60     71.84 o 
   3  10   8      656.48      537.37     99.99 o 
   4  10   8      760.81      734.48    125.77 o 
   5  10   8        3.75      -17.45    104.48 o 
   6  10   8       23.64      -54.21    116.00 o 
   7  10   8      115.12      292.86    175.73 o 
   8  10   8      381.87      424.89    200.87 o 
   1  11   8        1.13      -64.32     64.32 o 
   2  11   8       93.43      244.47     84.77 o 
   3  11   8      296.21      219.23    110.67 o 
   4  11   8      524.55      653.63    137.02 o 
   5  11   8      523.88      485.91    137.95 o 
   6  11   8      149.34      321.54    185.45 o 
   7  11   8       16.27      116.12    182.20 o 
   0  12   8      925.33     1160.25    177.72 o 
   1  12   8       56.87       84.19    105.86 o 
   2  12   8      115.82      144.12    112.91 o 
   3  12   8       46.43      233.99    119.47 o 
   4  12   8       37.65       13.33    140.75 o 
   5  12   8        6.70      189.83    176.50 o 
   6  12   8      155.71      -64.67    224.86 o 
   1  13   8      421.13      716.01    134.68 o 
   2  13   8      463.32      423.84    111.73 o 
   3  13   8       34.12      149.59    126.35 o 
   4  13   8       24.88      256.23    222.51 o 
   5  13   8       36.29       28.21    177.49 o 
   0  14   8      642.08      601.58    286.00 o 
   1  14   8        3.03      170.10    127.97 o 
   2  14   8       74.97       84.49    125.25 o 
   3  14   8       63.97      150.49    238.38 o 
   4  14   8       71.97       34.43    175.00 o 
   1  15   8      555.31      565.05    128.54 o 
   2  15   8      651.55      887.68    293.93 o 
   1   1   9    69818.63    65913.27    793.26 o 
   2   1   9    27608.07    27275.60    295.93 o 
   3   1   9    35400.84    35823.94    402.69 o 
   4   1   9    10713.47    10447.35    155.03 o 
   5   1   9       88.86      119.99     45.38 o 
   6   1   9       90.54       74.20     67.96 o 
   7   1   9     2342.11     2579.38    154.44 o 
   8   1   9      299.42      277.61    111.82 o 
   9   1   9      395.64      400.73    129.20 o 
  10   1   9      141.58      175.50    152.56 o 
   0   2   9    10051.12    10153.81    189.75 o 
   1   2   9      411.65      489.69     25.86 o 
   2   2   9     3725.96     3967.11     59.63 o 
   3   2   9     2434.43     2319.22     50.59 o 
   4   2   9     9365.66     9213.14    132.84 o 
   5   2   9     3837.29     3830.57    136.51 o 
   6   2   9     3822.36     4114.50    154.43 o 
   7   2   9     2923.36     3088.55    147.61 o 
   8   2   9       12.49       48.91    105.66 o 
   9   2   9     3374.04     4352.02    254.68 o 
  10   2   9        2.11      -57.71    142.54 o 
   1   3   9    26346.42    26555.50    304.32 o 
   2   3   9     8367.27     8285.75    108.38 o 
   3   3   9     4546.02     4220.67     69.11 o 
   4   3   9    18473.32    18290.18    255.60 o 
   5   3   9     3966.82     3666.86    166.64 o 
   6   3   9     5164.36     5073.34    171.64 o 
   7   3   9     4393.02     4481.59    173.44 o 
   8   3   9       26.28      -91.69    120.62 o 
   9   3   9     1714.62     1464.99    196.68 o 
  10   3   9      578.20      679.29    168.37 o 
   0   4   9     8923.28     8748.74    181.21 o 
   1   4   9     3861.38     4090.46     75.67 o 
   2   4   9     7009.52     6732.67     97.03 o 
   3   4   9    10517.97    10671.81    152.71 o 
   4   4   9      149.01      146.43     30.10 o 
   5   4   9       63.43       42.07     52.28 o 
   6   4   9      103.74      101.22     74.66 o 
   7   4   9    10051.05    10074.51    346.23 o 
   8   4   9      160.95       92.84    124.10 o 
   9   4   9     7163.23     6788.33    455.45 o 
  10   4   9       57.54      204.60    153.79 o 
   1   5   9    31564.21    30276.75    351.88 o 
   2   5   9       11.91       -6.25     22.81 o 
   3   5   9    14952.52    14485.78    178.29 o 
   4   5   9      579.98      597.21     54.95 o 
   5   5   9     2991.26     3007.89    124.95 o 
   6   5   9      224.32      122.95     99.08 o 
   7   5   9       91.37      107.50    110.95 o 
   8   5   9      855.13     1030.35    231.08 o 
   9   5   9      199.15      201.11    141.82 o 
  10   5   9     1469.89     1586.21    359.05 o 
   0   6   9      471.19      588.60     44.56 o 
   1   6   9      151.81      200.42     29.08 o 
   2   6   9     2767.02     2841.74     59.16 o 
   3   6   9     1164.70     1089.46     43.95 o 
   4   6   9      116.16      111.78     48.15 o 
   5   6   9     5750.36     5548.51    202.38 o 
   6   6   9     1266.20     1362.42    214.42 o 
   7   6   9     2591.54     2137.95    178.46 o 
   8   6   9     2297.83     2088.87    191.97 o 
   9   6   9      131.52      294.56    154.63 o 
   1   7   9       88.52      112.45     31.05 o 
   2   7   9      444.94      529.13     36.70 o 
   3   7   9     5445.02     5431.74    161.85 o 
   4   7   9      193.52      250.73     79.15 o 
   5   7   9     2123.33     2055.34    156.53 o 
   6   7   9      213.64      152.26    110.78 o 
   7   7   9        2.50       82.56    120.66 o 
   8   7   9       68.07      -18.85    129.64 o 
   9   7   9      138.48      120.83    141.27 o 
   0   8   9       44.66       90.61     55.00 o 
   1   8   9        8.77      -18.15     34.52 o 
   2   8   9       14.87      -17.42     39.10 o 
   3   8   9      633.79      495.98     63.95 o 
   4   8   9       24.61      157.87    105.92 o 
   5   8   9     2229.24     2084.43    159.98 o 
   6   8   9     2102.66     2276.38    300.78 o 
   7   8   9      398.16      636.47    146.93 o 
   8   8   9     1297.04     1202.61    178.32 o 
   9   8   9      160.15      216.97    185.86 o 
   1   9   9     1907.98     2128.60     86.09 o 
   2   9   9      352.66      502.76     64.82 o 
   3   9   9    11522.39    11337.16    266.95 o 
   4   9   9        5.61       69.42     96.33 o 
   5   9   9     4402.40     3819.30    207.88 o 
   6   9   9       86.23       36.22    114.27 o 
   7   9   9      100.11      207.09    127.53 o 
   8   9   9      161.30      456.99    197.49 o 
   0  10   9     7964.66     8341.42    210.57 o 
   1  10   9     1053.44     1233.89     98.26 o 
   2  10   9     2174.27     2343.16    158.93 o 
   3  10   9     1280.52     1278.55    115.99 o 
   4  10   9       95.52       85.13    107.64 o 
   5  10   9      115.45       22.11    109.36 o 
   6  10   9       59.37       94.17    124.43 o 
   7  10   9     1204.94     1255.78    256.02 o 
   8  10   9        3.42      -31.88    252.19 o 
   1  11   9     3847.98     3979.45    172.64 o 
   2  11   9      114.97       57.48     86.29 o 
   3  11   9      910.83     1018.83    141.57 o 
   4  11   9      661.95      674.08    131.67 o 
   5  11   9      207.92     -107.19    143.85 o 
   6  11   9      811.75      949.52    205.66 o 
   7  11   9      465.80      385.97    197.02 o 
   0  12   9     1324.73     1343.01    182.19 o 
   1  12   9      119.98      117.08     98.96 o 
   2  12   9       50.71       76.94    170.21 o 
   3  12   9      178.74      193.51    117.55 o 
   4  12   9     1992.95     1885.21    174.03 o 
   5  12   9      140.56      165.79    281.15 o 
   6  12   9      471.27      379.50    276.30 o 
   1  13   9     2693.89     2749.26    188.93 o 
   2  13   9      177.68      139.93    122.04 o 
   3  13   9      136.76      173.01    123.38 o 
   4  13   9        7.84     -158.13    158.13 o 
   5  13   9       30.27     -146.20    171.23 o 
   0  14   9      771.63      631.82    173.63 o 
   1  14   9       88.85      294.57    131.14 o 
   2  14   9      462.05      943.90    260.44 o 
   3  14   9      107.52      -73.19    238.38 o 
   4  14   9       19.81       82.81    180.16 o 
   1  15   9      722.88      818.02    183.39 o 
   2  15   9      264.06       38.80    249.84 o 
   1   0  10     5187.18     5550.55    127.00 o 
   2   0  10     5538.83     6158.11    128.43 o 
   3   0  10    48442.08    48927.07    677.50 o 
   4   0  10      370.97      472.59     79.03 o 
   5   0  10    52340.79    52836.36    990.83 o 
   6   0  10      500.79      427.05     98.34 o 
   7   0  10    13407.16    14188.02    698.24 o 
   8   0  10      269.12      177.35    174.74 o 
   9   0  10      119.51      166.89    166.97 o 
  10   0  10        5.37     -189.88    246.32 o 
   1   1  10    51544.89    50483.40    613.28 o 
   2   1  10    10889.72    11042.38    133.16 o 
   3   1  10    18333.28    16824.62    189.37 o 
   4   1  10     1918.74     1880.00     81.88 o 
   5   1  10     3647.90     3527.39    104.75 o 
   6   1  10       41.09       34.19     58.34 o 
   7   1  10      168.41       99.33    115.10 o 
   8   1  10      342.53      569.98    121.45 o 
   9   1  10        5.74      -43.00    114.58 o 
  10   1  10      191.07       11.47    221.56 o 
   0   2  10     6500.45     6553.64    134.02 o 
   1   2  10      923.56     1186.07     34.71 o 
   2   2  10      222.91      250.39     19.14 o 
   3   2  10     1378.60     1244.92     57.27 o 
   4   2  10     3564.80     3651.81     70.29 o 
   5   2  10     6065.57     6332.07    195.62 o 
   6   2  10     1814.41     1978.56    114.15 o 
   7   2  10     1305.32     1516.69    137.53 o 
   8   2  10      177.86      104.74    107.24 o 
   9   2  10     8668.01     8879.55    347.74 o 
  10   2  10        5.04     -139.49    139.49 o 
   1   3  10      865.68     1010.09     36.16 o 
   2   3  10        5.33       20.80     15.72 o 
   3   3  10    15532.23    16403.70    195.49 o 
   4   3  10     1419.46     1490.97     56.91 o 
   5   3  10       96.11      121.33     50.16 o 
   6   3  10      262.04      239.14     75.42 o 
   7   3  10     6966.65     6955.46    238.13 o 
   8   3  10       12.05       31.21    121.12 o 
   9   3  10      797.21      743.73    193.76 o 
  10   3  10       98.45     -135.69    135.69 o 
   0   4  10       17.33        0.45     27.52 o 
   1   4  10     9561.03     9779.56    132.91 o 
   2   4  10     1198.92     1286.41     38.60 o 
   3   4  10     7032.03     6575.31    101.65 o 
   4   4  10       85.89       48.78     29.02 o 
   5   4  10       72.58       80.36     53.40 o 
   6   4  10        5.73       42.59     72.26 o 
   7   4  10      155.06      169.05    118.64 o 
   8   4  10      383.05        6.22    128.22 o 
   9   4  10       21.24      189.17    140.86 o 
  10   4  10       93.67      232.77    152.25 o 
   1   5  10     2153.18     2405.95     78.22 o 
   2   5  10      292.16      384.90     31.62 o 
   3   5  10     1888.91     1867.04     51.17 o 
   4   5  10     1715.96     1706.99     70.58 o 
   5   5  10     7056.57     7259.74    357.15 o 
   6   5  10      627.66      594.93    120.24 o 
   7   5  10     4776.90     4248.06    229.45 o 
   8   5  10        0.92      210.27    130.83 o 
   9   5  10      954.69      943.52    233.48 o 
  10   5  10      131.84      148.67    156.74 o 
   0   6  10     3981.65     4201.90     99.95 o 
   1   6  10     3237.74     3163.63     68.88 o 
   2   6  10       66.69       57.42     25.19 o 
   3   6  10     9576.65     9208.52    172.75 o 
   4   6  10     3847.27     3729.38    144.00 o 
   5   6  10     2382.92     2226.41    175.25 o 
   6   6  10      232.77      267.25    112.36 o 
   7   6  10     1242.92     1317.32    158.90 o 
   8   6  10        0.17     -125.13    125.13 o 
   9   6  10     1224.13     1154.63    219.68 o 
   1   7  10    75641.98    73742.66    776.37 o 
   2   7  10     1016.04      996.85     45.19 o 
   3   7  10    16115.40    15995.37    259.42 o 
   4   7  10     3195.30     3042.34    148.60 o 
   5   7  10      262.05      373.17    106.16 o 
   6   7  10      549.21      179.22    114.51 o 
   7   7  10        3.05      -68.08    138.33 o 
   8   7  10      459.50      369.88    280.56 o 
   9   7  10       61.16      100.80    147.39 o 
   0   8  10      864.83      895.05     68.47 o 
   1   8  10      153.92       61.02     36.88 o 
   2   8  10        0.14       -0.76     43.08 o 
   3   8  10       25.77      -49.06     49.06 o 
   4   8  10      462.04      539.18    107.34 o 
   5   8  10     1413.16     1678.07    152.08 o 
   6   8  10      991.96      843.54    136.80 o 
   7   8  10     1298.78     1352.50    194.98 o 
   8   8  10       18.91       31.13    133.84 o 
   9   8  10     1380.46     1017.92    279.09 o 
   1   9  10      408.66      392.91     56.86 o 
   2   9  10      973.68      942.80     84.06 o 
   3   9  10     6832.66     7033.32    200.20 o 
   4   9  10      643.38      531.84    110.99 o 
   5   9  10     4754.52     4506.13    226.02 o 
   6   9  10        9.11       72.13    115.48 o 
   7   9  10     1050.52     1037.22    180.60 o 
   8   9  10        1.46      -33.24    285.26 o 
   0  10  10      460.86      497.33     77.56 o 
   1  10  10      212.45      226.28     64.70 o 
   2  10  10      538.62      529.65     78.38 o 
   3  10  10       28.99      139.55     76.41 o 
   4  10  10        1.69      -11.64    104.31 o 
   5  10  10     1415.25     1517.88    160.08 o 
   6  10  10       17.79      -55.45    127.87 o 
   7  10  10      258.54      351.12    147.37 o 
   8  10  10       34.84       78.46    184.98 o 
   1  11  10       91.77       74.64     54.03 o 
   2  11  10      248.21      210.47     82.75 o 
   3  11  10      494.24      543.58    106.05 o 
   4  11  10      580.07      592.17    131.22 o 
   5  11  10       37.17        6.70    119.84 o 
   6  11  10        6.87      -18.56    127.10 o 
   7  11  10     1484.06     1431.59    409.45 o 
   0  12  10       34.84       30.20    191.06 o 
   1  12  10       13.00        7.48     93.43 o 
   2  12  10       38.06      158.87    110.35 o 
   3  12  10       30.91      -52.90    109.66 o 
   4  12  10        5.93      -37.55    120.08 o 
   5  12  10       71.87      224.84    212.56 o 
   6  12  10      213.09       55.46    171.10 o 
   1  13  10      963.57     1099.15    146.97 o 
   2  13  10      180.33      196.34    167.11 o 
   3  13  10      467.38      536.78    142.26 o 
   4  13  10       81.95      128.27    130.08 o 
   5  13  10       62.75       24.70    179.30 o 
   0  14  10      122.51      249.84    164.42 o 
   1  14  10      125.74      167.72    126.82 o 
   2  14  10       58.72       84.44    126.19 o 
   3  14  10      300.72      441.78    271.89 o 
   4  14  10       80.01       99.94    271.01 o 
   1  15  10      774.31      948.23    161.74 o 
   2  15  10        9.90      194.58    249.26 o 
   1   1  11    46856.02    45009.11    550.47 o 
   2   1  11    33260.82    33765.56    361.95 o 
   3   1  11     5747.88     5602.52     80.65 o 
   4   1  11     4732.36     4945.46     88.41 o 
   5   1  11        9.58       37.88     39.26 o 
   6   1  11      522.93      536.55     69.74 o 
   7   1  11      474.57      573.28    107.53 o 
   8   1  11       14.97       49.59    137.88 o 
   9   1  11      727.31      753.74    168.12 o 
  10   1  11       29.41      136.53    202.68 o 
   0   2  11      839.24      848.90     37.36 o 
   1   2  11    22791.75    23058.03    265.81 o 
   2   2  11      414.66      411.89     22.35 o 
   3   2  11    62403.35    62808.43    690.54 o 
   4   2  11     7092.52     6966.93    108.82 o 
   5   2  11     9794.20     9947.77    233.90 o 
   6   2  11     1512.33     1538.52    104.76 o 
   7   2  11     1257.92     1310.24    135.06 o 
   8   2  11      247.59      157.93    110.26 o 
   9   2  11       34.54      -47.35    132.36 o 
  10   2  11      165.39      408.71    161.86 o 
   1   3  11      159.22      157.74     19.49 o 
   2   3  11    21630.27    22485.47    242.56 o 
   3   3  11     6814.18     6679.47    123.82 o 
   4   3  11    18255.26    18150.34    245.13 o 
   5   3  11    16651.13    15805.09    293.46 o 
   6   3  11     6284.91     6164.76    207.04 o 
   7   3  11    12098.40    11374.23    323.97 o 
   8   3  11      718.80      709.93    148.66 o 
   9   3  11     1203.45     1119.61    316.05 o 
  10   3  11      100.85      -55.85    144.68 o 
   0   4  11    33929.72    32591.63    630.19 o 
   1   4  11     1141.38     1260.50     38.61 o 
   2   4  11    14060.70    13517.04    175.20 o 
   3   4  11      984.98     1115.02     36.62 o 
   4   4  11     2846.06     2648.83     68.66 o 
   5   4  11     4008.97     3746.90    121.82 o 
   6   4  11     1736.64     1472.27    129.85 o 
   7   4  11     2238.89     2073.26    173.95 o 
   8   4  11      339.71      374.41    135.30 o 
   9   4  11     1219.47     1031.35    217.25 o 
  10   4  11       59.50      120.57    150.46 o 
   1   5  11    13198.25    13056.07    173.16 o 
   2   5  11     4946.42     5299.68    114.92 o 
   3   5  11    14640.02    14596.01    180.84 o 
   4   5  11       16.10      -38.48     38.48 o 
   5   5  11     3097.62     3073.88    128.69 o 
   6   5  11      275.54      317.36    108.90 o 
   7   5  11       50.56      157.67    118.92 o 
   8   5  11     2037.05     1893.41    182.64 o 
   9   5  11        0.92     -141.76    219.74 o 
  10   5  11     2687.32     2512.88    225.72 o 
   0   6  11      337.92      396.22     44.93 o 
   1   6  11     3754.62     3818.88     76.66 o 
   2   6  11       22.94       -0.04     25.82 o 
   3   6  11     8819.49     8896.12    145.01 o 
   4   6  11       67.86        6.37     49.97 o 
   5   6  11     5978.23     5479.64    224.43 o 
   6   6  11     2089.60     2058.55    168.39 o 
   7   6  11      702.01      639.31    144.38 o 
   8   6  11     2397.36     2264.83    198.85 o 
   9   6  11        0.20       91.17    139.78 o 
   1   7  11       66.41      164.38     33.69 o 
   2   7  11     1233.58     1426.07     52.42 o 
   3   7  11        1.28       31.93     46.81 o 
   4   7  11       27.89       92.63     69.52 o 
   5   7  11     1335.69     1350.16    137.31 o 
   6   7  11      429.51      177.13    121.34 o 
   7   7  11      558.20      336.46    132.78 o 
   8   7  11        6.47      102.08    134.75 o 
   9   7  11       18.95      -75.27    203.54 o 
   0   8  11       31.36       60.73     48.66 o 
   1   8  11       14.86       -5.94     36.27 o 
   2   8  11      388.21      493.41     53.12 o 
   3   8  11     2695.09     2668.82    103.57 o 
   4   8  11      168.24      146.08     83.60 o 
   5   8  11     2358.11     2350.09    170.54 o 
   6   8  11      806.53     1096.65    172.23 o 
   7   8  11      168.76       64.37    125.12 o 
   8   8  11     1244.05     1430.73    209.47 o 
   9   8  11       95.47      230.24    233.53 o 
   1   9  11      294.66      290.31     51.65 o 
   2   9  11       13.38      -22.80     54.58 o 
   3   9  11     2660.92     2814.25    203.74 o 
   4   9  11      260.09      364.40    109.47 o 
   5   9  11     3466.74     3129.25    332.07 o 
   6   9  11      176.53      295.72    128.38 o 
   7   9  11     1013.08      599.06    149.95 o 
   8   9  11        2.19       54.26    151.34 o 
   0  10  11     5666.34     6098.58    238.04 o 
   1  10  11       25.65       46.02     62.46 o 
   2  10  11     2405.61     2484.55    115.90 o 
   3  10  11      285.65      255.15     83.77 o 
   4  10  11       17.03       96.34    108.64 o 
   5  10  11        7.12      -39.92    111.67 o 
   6  10  11       18.54     -109.46    109.46 o 
   7  10  11      395.27      497.40    155.69 o 
   8  10  11       63.84       62.56    177.99 o 
   1  11  11      859.49      930.09    161.42 o 
   2  11  11      343.53      338.22     89.04 o 
   3  11  11     1184.49     1324.67    163.85 o 
   4  11  11     1337.80     1225.05    152.04 o 
   5  11  11     2071.08     1974.11    181.08 o 
   6  11  11      515.82      302.28    172.90 o 
   7  11  11      648.49      623.44    204.65 o 
   0  12  11      294.28      114.19    160.05 o 
   1  12  11      757.70     1013.24    183.75 o 
   2  12  11      497.90      546.17    103.30 o 
   3  12  11     2195.39     2510.06    162.24 o 
   4  12  11     2832.28     2634.93    197.72 o 
   5  12  11     1969.02     2150.45    191.86 o 
   6  12  11      918.63      792.10    207.94 o 
   1  13  11      459.28      702.95    120.80 o 
   2  13  11       84.01      208.83    124.68 o 
   3  13  11      357.78       17.85    156.26 o 
   4  13  11        9.06       80.41    132.98 o 
   5  13  11        5.96      -85.22    260.28 o 
   0  14  11      274.01       71.61    194.14 o 
   1  14  11        5.45     -118.57    118.57 o 
   2  14  11      123.41      310.28    134.49 o 
   3  14  11      159.27        1.63    155.93 o 
   4  14  11        6.20      -83.48    249.84 o 
   1  15  11      157.40      193.63    136.60 o 
   2  15  11       21.47       24.69    243.96 o 
   0   0  12      231.05       72.31     67.16 o 
   1   0  12     6975.16     7055.03    156.92 o 
   2   0  12     2922.40     2925.53     79.12 o 
   3   0  12    19789.04    20567.26    307.87 o 
   4   0  12     8444.39     8767.97    178.18 o 
   5   0  12      300.37      184.12     53.38 o 
   6   0  12    10621.22    10374.59    451.97 o 
   7   0  12      254.06      182.48    199.14 o 
   8   0  12     5313.00     5629.13    324.18 o 
   9   0  12      619.51      685.31    186.40 o 
  10   0  12      280.62       39.39    261.60 o 
   1   1  12     6473.70     6281.50     90.59 o 
   2   1  12      176.56      244.10     17.89 o 
   3   1  12       48.26       45.38     18.82 o 
   4   1  12      102.24      184.35     35.23 o 
   5   1  12      437.15      413.12     43.34 o 
   6   1  12     2155.81     2234.99    131.20 o 
   7   1  12     2493.61     2698.76    270.46 o 
   8   1  12     6329.35     7569.02    340.55 o 
   9   1  12      264.56      201.51    194.65 o 
  10   1  12     3399.51     4056.95    257.02 o 
   0   2  12   199787.94   178576.31   4500.60 o 
   1   2  12      209.16      214.36     23.74 o 
   2   2  12    56047.18    55700.30    538.22 o 
   3   2  12      291.57      253.59     26.12 o 
   4   2  12      291.05      293.73     30.60 o 
   5   2  12        8.26       37.83     45.64 o 
   6   2  12     1395.90     1293.53    114.52 o 
   7   2  12      377.21      318.41     88.12 o 
   8   2  12     1502.88     1457.90    166.77 o 
   9   2  12      104.73      216.30    143.61 o 
  10   2  12      144.88      215.32    168.87 o 
   1   3  12      939.43     1011.89     32.54 o 
   2   3  12     2694.01     2901.21     53.19 o 
   3   3  12     3332.49     3500.35     69.78 o 
   4   3  12      982.18      982.45     39.77 o 
   5   3  12     3932.55     3813.58    112.66 o 
   6   3  12     4586.96     4615.04    242.79 o 
   7   3  12       34.28      -87.78    105.49 o 
   8   3  12     3094.07     2761.71    205.36 o 
   9   3  12      357.49      145.82    136.02 o 
  10   3  12      158.25        3.98    148.73 o 
   0   4  12    25214.51    25544.81    408.54 o 
   1   4  12      395.78      450.78     28.30 o 
   2   4  12    14570.76    15227.48    192.05 o 
   3   4  12     3589.57     3832.49     68.89 o 
   4   4  12       28.21       58.59     31.13 o 
   5   4  12        0.65      -50.93     50.93 o 
   6   4  12     3017.41     2906.66    159.43 o 
   7   4  12        5.98       65.68    111.69 o 
   8   4  12      764.75      806.82    151.77 o 
   9   4  12      493.81      623.75    159.36 o 
  10   4  12        2.77      -81.40    144.82 o 
   1   5  12     2101.66     2056.39     57.01 o 
   2   5  12     5720.80     5872.33    108.40 o 
   3   5  12     2511.74     2455.13     80.80 o 
   4   5  12     8654.35     8775.66    181.23 o 
   5   5  12      191.30      177.35     68.80 o 
   6   5  12     3843.26     3688.33    204.49 o 
   7   5  12      121.74       75.30    112.42 o 
   8   5  12      420.74      268.67    135.58 o 
   9   5  12       17.75       16.29    136.00 o 
  10   5  12       14.73       29.12    231.46 o 
   0   6  12     9261.02     9826.44    209.26 o 
   1   6  12       94.44       99.31     28.08 o 
   2   6  12    10399.19    10402.22    154.40 o 
   3   6  12     1422.16     1387.82     74.07 o 
   4   6  12     8744.84     8745.26    191.03 o 
   5   6  12     3975.32     3708.06    220.96 o 
   6   6  12     2797.37     2657.25    181.01 o 
   7   6  12     1507.50     1541.88    217.49 o 
   8   6  12      401.91      284.74    138.67 o 
   9   6  12      105.04      188.62    148.50 o 
   1   7  12       40.09      111.81     35.16 o 
   2   7  12    26257.13    25727.93    433.23 o 
   3   7  12     4766.30     4683.01    120.33 o 
   4   7  12     6285.52     6184.04    278.26 o 
   5   7  12     3560.29     3447.54    338.85 o 
   6   7  12     2170.13     2178.55    170.96 o 
   7   7  12      180.31      110.89    146.65 o 
   8   7  12     4088.62     3592.45    344.32 o 
   9   7  12        4.92     -139.51    139.51 o 
   0   8  12     1435.23     1720.24     83.02 o 
   1   8  12       89.61      111.95     37.01 o 
   2   8  12     8225.30     8406.47    194.02 o 
   3   8  12      131.63      221.10     59.91 o 
   4   8  12     9403.55     8981.06    262.43 o 
   5   8  12     1144.83     1278.54    188.71 o 
   6   8  12       65.66      275.32    120.72 o 
   7   8  12      965.00      703.63    153.44 o 
   8   8  12      223.63       67.04    139.02 o 
   9   8  12      391.74      262.99    161.33 o 
   1   9  12      246.88      266.74     56.22 o 
   2   9  12       77.47      113.38     57.84 o 
   3   9  12      251.69      220.33     76.06 o 
   4   9  12     2874.03     3048.77    161.25 o 
   5   9  12      863.18      788.79    163.60 o 
   6   9  12     2961.83     2702.71    195.98 o 
   7   9  12      434.22      672.67    158.55 o 
   8   9  12      544.36      760.65    180.05 o 
   0  10  12     7775.30     8491.42    288.28 o 
   1  10  12      696.09      643.92     78.89 o 
   2  10  12     2621.79     2772.69    126.70 o 
   3  10  12      327.58      332.38     85.35 o 
   4  10  12      176.14       56.60    107.12 o 
   5  10  12        2.03       53.84    128.44 o 
   6  10  12       18.40      -17.97    117.17 o 
   7  10  12       52.33       75.72    142.78 o 
   8  10  12       58.52      146.91    181.92 o 
   1  11  12      380.42      345.15     99.35 o 
   2  11  12       37.71      -39.01     79.39 o 
   3  11  12      187.98      278.15     90.87 o 
   4  11  12      322.97      200.39    121.01 o 
   5  11  12      578.12      458.80    138.94 o 
   6  11  12      225.20      186.31    137.72 o 
   7  11  12      136.35      -53.16    170.17 o 
   0  12  12     1235.75     1405.37    189.13 o 
   1  12  12        0.39        8.92     87.31 o 
   2  12  12      391.78      356.74    112.33 o 
   3  12  12       70.35      142.71    103.77 o 
   4  12  12        9.53       14.55    167.83 o 
   5  12  12        5.11      176.49    133.91 o 
   6  12  12        1.62       19.88    180.21 o 
   1  13  12     1780.12     1895.36    160.71 o 
   2  13  12        4.41        8.44    122.02 o 
   3  13  12      184.36      191.35    153.56 o 
   4  13  12      295.38      148.99    160.95 o 
   5  13  12       91.27      165.51    238.97 o 
   0  14  12     2722.91     2907.88    347.72 o 
   1  14  12      504.97      452.72    136.92 o 
   2  14  12      464.52      717.38    152.04 o 
   3  14  12      246.55      329.87    178.12 o 
   4  14  12       48.85      201.93    262.78 o 
   1  15  12      158.09      281.53    139.57 o 
   1   1  13    11249.25    11302.53    147.50 o 
   2   1  13      747.68      640.88     29.80 o 
   3   1  13      939.37     1139.10     35.28 o 
   4   1  13     3244.74     3021.51     68.48 o 
   5   1  13       37.56       46.34     36.59 o 
   6   1  13      270.28      274.25     64.37 o 
   7   1  13      700.72      617.93    107.97 o 
   8   1  13     2562.74     2813.90    248.26 o 
   9   1  13     1309.67     1496.37    239.10 o 
  10   1  13     2417.21     3062.51    297.94 o 
   0   2  13    65659.45    64011.34    943.04 o 
   1   2  13    28623.03    28532.37    323.50 o 
   2   2  13    18626.08    19314.80    202.73 o 
   3   2  13    23131.12    23251.24    254.40 o 
   4   2  13      112.65      145.83     28.62 o 
   5   2  13       71.88       76.04     40.16 o 
   6   2  13     1972.25     2114.42    178.82 o 
   7   2  13     1472.25     1503.00    118.03 o 
   8   2  13     2168.03     2518.82    197.45 o 
   9   2  13      325.26      373.30    151.14 o 
  10   2  13      241.49       74.00    153.24 o 
   1   3  13    10825.45    10701.92    135.43 o 
   2   3  13    28178.17    28529.82    291.92 o 
   3   3  13     2442.38     2628.86     57.95 o 
   4   3  13    23927.78    23487.72    283.74 o 
   5   3  13     1995.84     1809.31     81.89 o 
   6   3  13     4570.45     4709.28    301.68 o 
   7   3  13     4381.27     4580.20    232.99 o 
   8   3  13     1171.38      967.12    232.42 o 
   9   3  13      809.82     1057.72    172.16 o 
  10   3  13      363.34       98.07    153.47 o 
   0   4  13    67276.11    67260.39   1102.96 o 
   1   4  13     2949.65     3065.49     60.54 o 
   2   4  13    67490.03    66520.72    728.93 o 
   3   4  13     1800.09     1748.03     57.05 o 
   4   4  13    15782.43    15563.98    202.52 o 
   5   4  13      183.71      200.34     61.18 o 
   6   4  13      342.84      430.46    100.21 o 
   7   4  13       93.16       18.21    110.28 o 
   8   4  13       81.76      113.21    130.25 o 
   9   4  13      263.79      208.71    148.72 o 
  10   4  13        9.91      -72.76    143.09 o 
   1   5  13     1898.85     1925.08     56.09 o 
   2   5  13     2315.74     2144.86     59.19 o 
   3   5  13     1332.76     1333.06     47.02 o 
   4   5  13       30.03       17.08     46.85 o 
   5   5  13       74.62       19.48     63.38 o 
   6   5  13     1763.24     1955.14    163.31 o 
   7   5  13      467.78      701.43    139.23 o 
   8   5  13     3074.83     3120.71    588.27 o 
   9   5  13       18.10     -134.71    144.15 o 
  10   5  13     2530.54     2768.34    258.05 o 
   0   6  13      166.74      182.11     46.42 o 
   1   6  13      406.81      374.91     31.85 o 
   2   6  13       53.50       63.64     28.42 o 
   3   6  13     5886.79     6011.64    114.24 o 
   4   6  13     1689.01     1766.73     87.30 o 
   5   6  13     4418.46     4251.84    203.01 o 
   6   6  13     2792.45     2462.45    177.45 o 
   7   6  13      310.90      324.75    130.61 o 
   8   6  13     1203.16     1360.98    176.26 o 
   9   6  13      410.39      -23.18    145.78 o 
   1   7  13      270.72      308.43     36.59 o 
   2   7  13     1102.34     1191.61     57.86 o 
   3   7  13        4.87       -3.13     46.60 o 
   4   7  13      557.97      524.85     76.92 o 
   5   7  13      345.77      704.48    121.99 o 
   6   7  13      628.37      451.48    121.39 o 
   7   7  13       75.66       43.63    123.40 o 
   8   7  13      141.78       35.47    128.74 o 
   9   7  13       86.82      236.91    156.27 o 
   0   8  13     5177.39     4876.74    148.24 o 
   1   8  13      197.69      257.16     46.33 o 
   2   8  13       58.10       50.22     46.89 o 
   3   8  13       74.05       24.62     55.78 o 
   4   8  13     1972.01     1927.62    130.33 o 
   5   8  13     2020.78     1768.14    153.17 o 
   6   8  13     2386.67     2331.10    183.01 o 
   7   8  13        0.05      -47.53    127.29 o 
   8   8  13      743.82      810.47    168.99 o 
   9   8  13      699.85      793.88    176.76 o 
   1   9  13      763.17      838.95     67.42 o 
   2   9  13      116.34      157.76     58.03 o 
   3   9  13     1611.53     1578.85    109.83 o 
   4   9  13      380.07      304.27     98.35 o 
   5   9  13     1169.46     1119.58    147.95 o 
   6   9  13     1950.67     1853.26    223.36 o 
   7   9  13      317.05      557.80    152.10 o 
   8   9  13     1283.42     1106.70    182.74 o 
   0  10  13    13991.52    14415.86    406.64 o 
   1  10  13       28.93       74.48     66.80 o 
   2  10  13     4895.75     5230.46    169.93 o 
   3  10  13       11.02      -57.64     76.76 o 
   4  10  13      725.55      869.12    135.67 o 
   5  10  13      163.13       71.11    114.05 o 
   6  10  13       27.71      -36.32    121.56 o 
   7  10  13        1.11      -35.07    133.96 o 
   8  10  13        5.54       52.83    181.86 o 
   1  11  13      189.87      -31.11     84.96 o 
   2  11  13     1396.98     1459.18    115.51 o 
   3  11  13      606.58      546.66     98.94 o 
   4  11  13      765.33     1009.75    396.79 o 
   5  11  13       74.93     -116.35    116.35 o 
   6  11  13      390.04      341.05    144.16 o 
   7  11  13     1231.84     1133.00    310.39 o 
   0  12  13     3531.46     4061.75    407.98 o 
   1  12  13      546.49      634.27    115.49 o 
   2  12  13     1722.47     1508.49    140.25 o 
   3  12  13     1824.57     1778.60    194.73 o 
   4  12  13     1327.55     1435.44    164.12 o 
   5  12  13       54.94      118.91    132.50 o 
   6  12  13      553.74      209.96    299.67 o 
   1  13  13      472.27      450.95    115.94 o 
   2  13  13      314.54      557.69    139.63 o 
   3  13  13      122.54      264.39    153.76 o 
   4  13  13      385.38      255.56    140.95 o 
   5  13  13        0.54      171.13    183.47 o 
   0  14  13      746.04     1001.43    256.02 o 
   1  14  13        0.03       27.10    121.48 o 
   2  14  13      386.41      217.04    135.17 o 
   3  14  13       77.30      186.64    168.36 o 
   4  14  13       60.88      122.28    274.24 o 
   1  15  13        0.71     -122.03    122.03 o 
   0   0  14     2639.48     2268.50    295.26 o 
   1   0  14     2101.99     2150.47     65.63 o 
   2   0  14    22937.89    23362.25    424.92 o 
   3   0  14    32290.46    31303.97    449.88 o 
   4   0  14    32749.97    32763.79    479.23 o 
   5   0  14    33435.69    34192.34    604.09 o 
   6   0  14    13792.40    14179.49    399.92 o 
   7   0  14     2936.16     3019.71    234.01 o 
   8   0  14      238.94      334.39    202.52 o 
   9   0  14       93.32       61.73    248.37 o 
  10   0  14        2.81     -223.10    245.43 o 
   1   1  14    14286.60    14678.86    178.71 o 
   2   1  14      991.27     1032.57     29.09 o 
   3   1  14    13262.72    13693.97    161.77 o 
   4   1  14     9713.63     9734.11    141.31 o 
   5   1  14     3207.26     3320.21     91.65 o 
   6   1  14     9184.17     9517.54    215.79 o 
   7   1  14      252.65      380.36    116.29 o 
   8   1  14     1916.27     1810.56    179.99 o 
   9   1  14       39.25      286.43    140.10 o 
  10   1  14       79.68      373.82    202.59 o 
   0   2  14    13455.00    13608.34    228.00 o 
   1   2  14     1031.11     1065.02     33.63 o 
   2   2  14    24175.79    25341.66    259.62 o 
   3   2  14     7918.76     8096.74    107.33 o 
   4   2  14    16141.97    16558.56    263.44 o 
   5   2  14     6057.44     5947.96    165.83 o 
   6   2  14     4320.32     4333.21    158.88 o 
   7   2  14       10.74       45.28    123.97 o 
   8   2  14      326.25      392.39    134.34 o 
   9   2  14     1983.09     2226.75    238.23 o 
  10   2  14        2.02      -60.87    147.44 o 
   1   3  14     2051.15     2117.09     48.96 o 
   2   3  14     4416.19     4145.64     63.49 o 
   3   3  14      270.14      282.99     27.30 o 
   4   3  14     1112.10     1362.74     46.09 o 
   5   3  14     3010.97     2849.22     99.12 o 
   6   3  14      131.14      144.60     85.67 o 
   7   3  14     4577.50     4680.48    239.21 o 
   8   3  14      213.59       -5.22    120.67 o 
   9   3  14      723.61      845.64    164.55 o 
  10   3  14       23.85      -27.49    148.00 o 
   0   4  14      560.95      555.53     43.72 o 
   1   4  14     1613.31     1596.80     42.82 o 
   2   4  14     1875.98     1964.04     51.55 o 
   3   4  14     6456.05     6460.90    103.13 o 
   4   4  14      855.48      827.57     42.92 o 
   5   4  14     3337.44     3347.22    113.74 o 
   6   4  14       59.18      -21.00     82.23 o 
   7   4  14       77.78      221.29    120.69 o 
   8   4  14      607.59      476.56    147.48 o 
   9   4  14      247.07      407.21    147.46 o 
  10   4  14       21.11      100.72    156.78 o 
   1   5  14     4552.59     4448.04     86.90 o 
   2   5  14       25.51       58.39     40.53 o 
   3   5  14      747.81      870.16     53.15 o 
   4   5  14     1663.68     1637.64     81.38 o 
   5   5  14     3192.49     3441.81    117.38 o 
   6   5  14      509.76      481.71    121.35 o 
   7   5  14     4269.26     4439.42    331.20 o 
   8   5  14       66.62      118.59    134.23 o 
   9   5  14      289.14      214.14    150.06 o 
  10   5  14        6.58      283.17    158.67 o 
   0   6  14      604.40      643.48     60.27 o 
   1   6  14     2594.18     2570.61     64.72 o 
   2   6  14     3479.03     3404.33    107.61 o 
   3   6  14     3707.21     3754.60     96.83 o 
   4   6  14     4625.78     4409.31    129.16 o 
   5   6  14      639.85      837.93    103.62 o 
   6   6  14     6610.54     6768.29    270.88 o 
   7   6  14      324.79      330.57    167.41 o 
   8   6  14     2009.51     2239.92    258.24 o 
   9   6  14        2.80     -139.37    139.69 o 
   1   7  14     9569.61     9809.28    167.17 o 
   2   7  14    12080.34    12126.02    218.37 o 
   3   7  14     2263.15     2244.29     98.25 o 
   4   7  14     5736.66     5559.93    171.10 o 
   5   7  14       30.84       63.94     97.78 o 
   6   7  14      816.88      823.90    135.00 o 
   7   7  14      264.52       77.11    126.44 o 
   8   7  14     1463.73     1577.70    184.78 o 
   9   7  14      125.83       83.79    152.70 o 
   0   8  14     4615.86     4640.20    190.60 o 
   1   8  14       96.76      101.02     44.18 o 
   2   8  14      710.39      810.21     71.04 o 
   3   8  14       25.77        6.96     56.38 o 
   4   8  14      811.34      811.95    104.85 o 
   5   8  14     1482.00     1556.92    150.07 o 
   6   8  14     1721.47     1787.76    259.95 o 
   7   8  14     1543.78     1453.86    204.05 o 
   8   8  14      666.85      808.77    168.23 o 
   9   8  14      613.14      418.88    245.18 o 
   1   9  14     2611.59     2565.50     95.78 o 
   2   9  14     2145.63     2142.49    108.27 o 
   3   9  14      193.00       84.81     68.35 o 
   4   9  14     3266.46     2904.35    157.87 o 
   5   9  14     2896.33     3168.68    199.06 o 
   6   9  14     2090.90     2233.54    187.68 o 
   7   9  14     2303.06     2166.88    200.94 o 
   8   9  14      111.00      177.79    147.23 o 
   0  10  14      472.64      497.67    145.94 o 
   1  10  14       97.65      168.61     84.96 o 
   2  10  14       46.25       55.61     66.72 o 
   3  10  14       20.23        0.06     77.59 o 
   4  10  14     2592.49     2579.77    159.35 o 
   5  10  14        6.27       21.94    115.13 o 
   6  10  14       33.12      -64.00    124.31 o 
   7  10  14       48.70       54.10    137.90 o 
   8  10  14       69.68     -163.80    163.80 o 
   1  11  14     1280.36     1189.29    121.42 o 
   2  11  14     1588.25     1973.57    157.85 o 
   3  11  14        7.30      150.10     86.34 o 
   4  11  14      140.79      194.25    119.60 o 
   5  11  14       49.40      154.75    129.08 o 
   6  11  14      157.03      196.93    136.08 o 
   7  11  14      160.40      112.49    147.14 o 
   0  12  14      244.89      165.84    146.80 o 
   1  12  14       10.67       35.20     98.79 o 
   2  12  14      356.39      327.55    124.05 o 
   3  12  14       54.49      255.76    109.44 o 
   4  12  14     1007.12     1157.16    207.55 o 
   5  12  14      117.04      187.69    132.75 o 
   6  12  14      315.44      287.32    229.63 o 
   1  13  14      729.60      720.66    127.13 o 
   2  13  14      389.68      422.76    118.55 o 
   3  13  14       35.84      103.11    123.06 o 
   4  13  14      147.44      136.88    168.61 o 
   5  13  14       15.77       46.13    136.49 o 
   0  14  14       22.22      232.21    212.22 o 
   1  14  14      244.92      235.40    133.28 o 
   2  14  14      497.16      713.20    204.70 o 
   3  14  14      586.60      712.18    191.84 o 
   4  14  14     2851.15     3024.46    274.09 o 
   1  15  14       34.10       -8.55    128.98 o 
   1   1  15    20141.43    20098.27    237.33 o 
   2   1  15    20216.05    20656.55    214.99 o 
   3   1  15    23093.69    23189.86    254.37 o 
   4   1  15    11566.44    11510.28    151.60 o 
   5   1  15       12.97       27.37     37.52 o 
   6   1  15      500.53      494.62     72.81 o 
   7   1  15     6351.23     6600.07    234.50 o 
   8   1  15      198.40       75.77    123.77 o 
   9   1  15     1210.88     1186.16    173.87 o 
  10   1  15       60.67      310.80    191.32 o 
   0   2  15     8507.89     8041.91    163.04 o 
   1   2  15     7725.76     8391.42    115.58 o 
   2   2  15    11719.25    11772.56    139.94 o 
   3   2  15      200.46      318.77     29.45 o 
   4   2  15     1938.13     1800.49     54.11 o 
   5   2  15     7064.52     7246.60    129.61 o 
   6   2  15      862.28      977.22     95.19 o 
   7   2  15     6846.11     6621.15    257.65 o 
   8   2  15      105.78       15.25    124.89 o 
   9   2  15     1156.28     1462.75    185.16 o 
  10   2  15      102.01      -76.09    148.15 o 
   1   3  15    11935.22    12609.16    149.81 o 
   2   3  15     1259.74     1549.41     38.24 o 
   3   3  15    13350.13    13337.79    167.79 o 
   4   3  15      697.56      803.21     39.69 o 
   5   3  15     7463.77     7278.49    163.87 o 
   6   3  15        8.50      -88.21     89.43 o 
   7   3  15     2560.83     2577.86    188.17 o 
   8   3  15     1277.25     1312.90    166.61 o 
   9   3  15      433.70      368.19    150.12 o 
  10   3  15     1125.68     1241.49    224.93 o 
   0   4  15      458.36      478.05     49.80 o 
   1   4  15     1932.67     2065.53     49.29 o 
   2   4  15      430.54      429.97     31.47 o 
   3   4  15     4823.79     4922.53     83.63 o 
   4   4  15     2127.35     2175.57     63.77 o 
   5   4  15      692.37      651.32     68.37 o 
   6   4  15     6725.33     6056.72    213.80 o 
   7   4  15     3304.29     3687.52    392.23 o 
   8   4  15     3214.19     3437.83    226.84 o 
   9   4  15     4326.99     4047.66    411.95 o 
  10   4  15      407.33      442.27    210.11 o 
   1   5  15    64190.04    63640.21    704.71 o 
   2   5  15     1739.16     1786.30     56.65 o 
   3   5  15     3557.48     3578.74     74.98 o 
   4   5  15     3839.78     3776.07    115.66 o 
   5   5  15      434.78      407.11     65.68 o 
   6   5  15     3084.56     3127.45    247.75 o 
   7   5  15       13.24       98.52    121.20 o 
   8   5  15      224.71      250.08    139.97 o 
   9   5  15       15.54      108.80    183.81 o 
  10   5  15        1.97       10.34    152.13 o 
   0   6  15      898.76     1091.65     69.20 o 
   1   6  15     5782.90     5775.78    114.48 o 
   2   6  15     1172.81     1102.94     50.38 o 
   3   6  15    13608.82    13363.98    229.79 o 
   4   6  15     1330.16     1273.26     79.81 o 
   5   6  15     3594.96     3152.81    153.54 o 
   6   6  15      159.79      217.20    134.41 o 
   7   6  15      193.50      167.84    124.00 o 
   8   6  15      774.12      774.66    160.42 o 
   9   6  15      201.68       18.20    143.70 o 
   1   7  15      575.19      601.84     60.70 o 
   2   7  15      399.65      384.62     46.03 o 
   3   7  15      737.61      692.37     63.52 o 
   4   7  15      157.02       45.25     89.62 o 
   5   7  15      629.37      382.47    100.96 o 
   6   7  15       28.40       13.02    105.78 o 
   7   7  15       12.65       -6.17    125.04 o 
   8   7  15       20.38      -53.90    135.64 o 
   9   7  15       73.76       -4.49    147.72 o 
   0   8  15     5614.18     5639.30    226.70 o 
   1   8  15     2737.56     2679.14     86.22 o 
   2   8  15     4158.85     4019.88    171.31 o 
   3   8  15     6474.84     6463.92    202.89 o 
   4   8  15      362.96      215.95     87.65 o 
   5   8  15      326.58      311.71    165.41 o 
   6   8  15       24.13      241.38    120.85 o 
   7   8  15       20.50       19.09    125.30 o 
   8   8  15      197.55      217.41    148.20 o 
   9   8  15       10.89      123.53    164.45 o 
   1   9  15     2633.58     2954.04    103.75 o 
   2   9  15     1643.27     1673.45    117.83 o 
   3   9  15      215.96      249.01     72.57 o 
   4   9  15     2241.20     2427.88    149.61 o 
   5   9  15       63.36       41.08    110.38 o 
   6   9  15      593.83      706.73    145.90 o 
   7   9  15      565.39      253.37    142.87 o 
   8   9  15      131.46      263.27    149.76 o 
   0  10  15       16.54      -76.06     76.06 o 
   1  10  15       26.02      -37.24     77.55 o 
   2  10  15      364.08      352.00     76.18 o 
   3  10  15      286.67      394.45     91.11 o 
   4  10  15     2161.77     2356.53    156.35 o 
   5  10  15        4.65       58.58    117.44 o 
   6  10  15      881.42      872.12    154.78 o 
   7  10  15      292.49      402.92    151.86 o 
   8  10  15      165.00      345.37    285.41 o 
   1  11  15     2876.79     3146.30    308.95 o 
   2  11  15       41.23       93.24     94.98 o 
   3  11  15     2835.07     2858.02    148.46 o 
   4  11  15      139.51      151.88    118.77 o 
   5  11  15      497.39      461.68    214.47 o 
   6  11  15      409.36      530.90    159.33 o 
   7  11  15       10.16     -153.12    153.12 o 
   0  12  15     3119.81     3203.24    247.84 o 
   1  12  15      136.86      117.80     99.55 o 
   2  12  15      416.19      455.08    141.36 o 
   3  12  15       90.26       95.64    107.84 o 
   4  12  15       25.48     -115.47    115.47 o 
   5  12  15     1837.27     1912.04    202.02 o 
   6  12  15      123.73      165.50    143.83 o 
   1  13  15     1314.72     1448.68    144.33 o 
   2  13  15      325.04      304.02    118.53 o 
   3  13  15      439.59      363.15    137.50 o 
   4  13  15       36.05      268.51    171.70 o 
   5  13  15       66.16      -95.00    132.98 o 
   0  14  15       91.82       69.96    214.28 o 
   1  14  15        9.12       43.73    142.91 o 
   2  14  15       14.24      -64.57    125.71 o 
   3  14  15        1.52     -143.54    153.92 o 
   1  15  15        5.55       -0.22    130.55 o 
   0   0  16   148676.34   130284.41   3339.71 o 
   1   0  16     6172.66     5855.33    116.04 o 
   2   0  16    35856.55    34835.63    535.06 o 
   3   0  16    11903.79    12393.63    218.35 o 
   4   0  16     4732.06     4791.13    111.55 o 
   5   0  16      400.11      367.46     70.06 o 
   6   0  16    11916.25    12334.82    314.42 o 
   7   0  16     2826.93     2910.05    235.20 o 
   8   0  16     3565.51     4462.89    666.64 o 
   9   0  16     4986.09     5208.50    489.11 o 
  10   0  16      455.39      100.53    254.55 o 
   1   1  16    47104.17    45600.80    508.37 o 
   2   1  16       40.97       57.48     17.38 o 
   3   1  16    14024.14    14143.67    167.62 o 
   4   1  16        8.86       23.59     25.36 o 
   5   1  16     2263.28     2374.74     77.04 o 
   6   1  16       30.86       87.97     57.34 o 
   7   1  16     1570.23     1682.91    134.49 o 
   8   1  16      830.67      902.32    159.23 o 
   9   1  16      471.60      220.97    143.11 o 
  10   1  16      348.00      418.47    322.15 o 
   0   2  16    18996.78    18643.21    302.75 o 
   1   2  16     7511.84     8327.70    115.91 o 
   2   2  16     5513.06     5588.22     80.26 o 
   3   2  16       80.95      113.50     22.70 o 
   4   2  16      764.08      703.12     40.08 o 
   5   2  16     6712.00     7153.89    128.57 o 
   6   2  16     2661.52     2937.49    133.25 o 
   7   2  16     2736.36     2911.41    164.05 o 
   8   2  16     1399.73     1570.17    174.28 o 
   9   2  16      814.47      999.46    174.44 o 
  10   2  16      560.86      493.13    243.38 o 
   1   3  16       29.17        4.67     21.83 o 
   2   3  16    10125.99    10163.56    126.91 o 
   3   3  16    16119.31    16105.72    196.49 o 
   4   3  16     2672.32     2585.12     73.80 o 
   5   3  16     1110.32     1103.31     71.87 o 
   6   3  16      602.48      582.10    103.86 o 
   7   3  16     2060.91     2112.26    175.64 o 
   8   3  16      657.61      650.67    187.52 o 
   9   3  16        0.35     -110.90    164.70 o 
  10   3  16      213.91      221.45    155.97 o 
   0   4  16     3835.32     3941.69    101.99 o 
   1   4  16      486.25      475.83     30.70 o 
   2   4  16     1409.47     1499.94     49.30 o 
   3   4  16        5.83       31.56     25.32 o 
   4   4  16       46.77       65.30     36.52 o 
   5   4  16     3960.14     3891.75    123.40 o 
   6   4  16     3573.32     3445.77    260.15 o 
   7   4  16      106.97       73.35    118.03 o 
   8   4  16     2775.61     2930.26    212.60 o 
   9   4  16     1629.36     1902.79    334.59 o 
  10   4  16       96.40      114.76    155.78 o 
   1   5  16     8484.52     8268.86    136.31 o 
   2   5  16     9274.38     9355.76    138.13 o 
   3   5  16     4119.20     3968.77     81.46 o 
   4   5  16     8096.07     7474.85    167.85 o 
   5   5  16      853.18      798.67     74.81 o 
   6   5  16     1444.02     1202.06    298.15 o 
   7   5  16      971.23      903.52    184.83 o 
   8   5  16       33.59      115.35    135.96 o 
   9   5  16       45.27       64.86    139.67 o 
  10   5  16      408.21      500.92    168.99 o 
   0   6  16     4575.06     4722.76    132.54 o 
   1   6  16       43.36       69.73     35.53 o 
   2   6  16     4349.15     4397.23     94.07 o 
   3   6  16     2746.85     2650.08     89.65 o 
   4   6  16      416.03      317.40     60.79 o 
   5   6  16     4885.88     4492.90    188.96 o 
   6   6  16     1312.14     1593.30    153.37 o 
   7   6  16     2424.55     2457.30    193.53 o 
   8   6  16     1050.63     1023.31    319.63 o 
   9   6  16      552.90      570.59    164.69 o 
   1   7  16    20350.19    20650.68    294.44 o 
   2   7  16      266.94      295.69     45.80 o 
   3   7  16     8520.44     8666.63    173.53 o 
   4   7  16      862.32      932.60     90.60 o 
   5   7  16     1884.08     1911.36    135.80 o 
   6   7  16     2141.78     1859.16    165.60 o 
   7   7  16      165.75      266.11    134.69 o 
   8   7  16       35.84      -46.50    151.60 o 
   9   7  16       24.75       41.69    149.37 o 
   0   8  16     1774.46     1898.06    153.07 o 
   1   8  16     2791.85     2826.32     88.45 o 
   2   8  16      758.20      819.34     66.62 o 
   3   8  16     1645.20     1604.99     93.62 o 
   4   8  16       47.96      -29.99     79.70 o 
   5   8  16      242.84      227.35     96.86 o 
   6   8  16      797.00      805.76    153.82 o 
   7   8  16     1023.25      766.71    155.49 o 
   8   8  16      338.52      265.69    150.98 o 
   9   8  16     1390.57     1396.37    292.95 o 
   1   9  16    10032.67    10254.24    199.53 o 
   2   9  16     2575.65     2393.48    281.26 o 
   3   9  16      352.21      364.96     77.80 o 
   4   9  16     3521.28     3693.54    242.34 o 
   5   9  16      726.96      838.33    140.43 o 
   6   9  16      396.66      584.57    140.36 o 
   7   9  16      887.15      533.54    151.19 o 
   8   9  16      219.61      240.23    150.20 o 
   0  10  16       58.91       52.04     81.10 o 
   1  10  16     1158.67     1125.48    111.30 o 
   2  10  16      245.34      181.24     75.34 o 
   3  10  16      409.92      351.30     91.84 o 
   4  10  16      237.26      199.68    102.14 o 
   5  10  16       41.58      167.76    120.29 o 
   6  10  16        0.56       -3.22    126.74 o 
   7  10  16      228.63      167.46    188.95 o 
   1  11  16      924.60      935.74    117.06 o 
   2  11  16     1437.74     1596.32    118.35 o 
   3  11  16       97.51       67.82     87.67 o 
   4  11  16      595.73      473.50    126.37 o 
   5  11  16      358.04      544.69    146.88 o 
   6  11  16      152.67      328.70    141.76 o 
   7  11  16       25.84      215.92    148.41 o 
   0  12  16      165.59       97.31    141.24 o 
   1  12  16       11.18       33.31     98.51 o 
   2  12  16       14.55       14.02    100.90 o 
   3  12  16        1.31        6.01    100.90 o 
   4  12  16       50.92      213.42    130.63 o 
   5  12  16      131.73      232.69    130.39 o 
   6  12  16       47.71      -81.99    132.84 o 
   1  13  16     1688.98     1655.06    150.40 o 
   2  13  16      405.34      359.06    119.29 o 
   3  13  16      639.70      723.74    193.21 o 
   4  13  16      398.92      471.63    175.64 o 
   5  13  16       84.22       44.08    246.46 o 
   0  14  16      905.89      970.27    262.78 o 
   1  14  16       11.53       87.45    115.06 o 
   2  14  16       99.15      269.26    137.19 o 
   3  14  16       12.45       98.89    161.81 o 
   1   1  17     1562.51     1671.81     89.34 o 
   2   1  17    12324.30    13033.67    151.18 o 
   3   1  17      228.97      238.94     29.58 o 
   4   1  17     5838.65     5909.86     96.25 o 
   5   1  17     6235.60     6579.44    122.59 o 
   6   1  17      383.76      336.56     63.88 o 
   7   1  17    10563.98    10455.21    541.43 o 
   8   1  17     1614.92     1858.11    184.67 o 
   9   1  17     1414.07     1262.85    309.81 o 
  10   1  17     1727.70     1329.02    248.54 o 
   0   2  17        9.63       11.15     24.07 o 
   1   2  17      174.13      250.27     21.66 o 
   2   2  17      130.77      186.46     21.56 o 
   3   2  17      476.90      472.39     47.53 o 
   4   2  17       76.10       80.82     35.28 o 
   5   2  17      428.88      503.20     58.58 o 
   6   2  17     2356.61     2123.50    120.18 o 
   7   2  17     1472.30     1618.04    137.13 o 
   8   2  17     3570.56     3886.18    373.96 o 
   9   2  17     1280.69     1329.73    180.12 o 
  10   2  17      138.30       46.80    183.68 o 
   1   3  17     6648.59     5523.50     88.07 o 
   2   3  17    17855.67    17052.64    201.25 o 
   3   3  17    22114.92    21043.55    246.75 o 
   4   3  17    13442.48    12953.19    187.45 o 
   5   3  17    12557.66    12128.71    229.79 o 
   6   3  17     2067.77     2114.09    123.89 o 
   7   3  17     1831.29     1788.27    169.26 o 
   8   3  17       86.27      204.53    201.80 o 
   9   3  17       86.22      116.21    142.88 o 
  10   3  17       44.03      -34.43    150.63 o 
   0   4  17     2729.54     2307.73    108.23 o 
   1   4  17     3826.13     3740.26     72.93 o 
   2   4  17     5006.61     4778.84     88.73 o 
   3   4  17    27519.04    26302.33    302.35 o 
   4   4  17     4472.52     4559.32    136.03 o 
   5   4  17    22023.45    21075.38    352.50 o 
   6   4  17      187.98      193.01     89.20 o 
   7   4  17     5781.90     5715.46    432.57 o 
   8   4  17      927.43     1171.43    170.47 o 
   9   4  17      480.33      643.20    163.54 o 
  10   4  17      146.69      293.93    159.81 o 
   1   5  17     1381.69     1272.47     47.88 o 
   2   5  17     2464.21     2514.07     64.07 o 
   3   5  17     9464.63     9361.55    134.60 o 
   4   5  17      258.26      239.77     55.30 o 
   5   5  17     9785.92     9526.61    204.93 o 
   6   5  17      950.14     1008.26    140.68 o 
   7   5  17     1460.26     1368.09    203.93 o 
   8   5  17      325.70      182.58    136.07 o 
   9   5  17       75.48      148.03    149.23 o 
   0   6  17     6325.97     6400.54    160.90 o 
   1   6  17       73.29        2.11     34.15 o 
   2   6  17       70.42       80.32     34.20 o 
   3   6  17      770.61      807.92     60.67 o 
   4   6  17     7187.43     6836.78    163.91 o 
   5   6  17       68.91       68.75     70.57 o 
   6   6  17     4361.22     3947.88    215.31 o 
   7   6  17      304.68      390.36    137.50 o 
   8   6  17      796.68      588.65    155.65 o 
   9   6  17      280.76      365.35    156.95 o 
   1   7  17     1205.24     1272.87     62.56 o 
   2   7  17       23.49       46.35     40.12 o 
   3   7  17        4.19      -46.29     46.29 o 
   4   7  17     1116.27     1155.26     96.45 o 
   5   7  17        0.03      -12.42     86.82 o 
   6   7  17     1082.69     1035.46    226.70 o 
   7   7  17       16.56      -64.28    118.97 o 
   8   7  17       12.33      109.44    142.77 o 
   9   7  17       63.14       44.27    150.62 o 
   0   8  17    11550.26    11285.57    344.24 o 
   1   8  17      440.65      398.28     51.83 o 
   2   8  17     2232.68     2326.27     92.83 o 
   3   8  17      364.99      535.21     71.95 o 
   4   8  17      609.14      572.48    125.71 o 
   5   8  17      246.22      187.62     98.27 o 
   6   8  17     1111.02     1382.96    220.52 o 
   7   8  17       31.05       65.85    135.44 o 
   8   8  17      122.99      146.72    149.84 o 
   1   9  17     3380.15     3493.36    122.50 o 
   2   9  17     1199.72     1148.38     97.29 o 
   3   9  17     1771.08     1645.10    104.26 o 
   4   9  17      357.51      234.42     95.14 o 
   5   9  17     1249.22     1168.54    149.61 o 
   6   9  17     1345.44     1163.54    179.89 o 
   7   9  17      741.67      552.71    149.06 o 
   8   9  17        0.47     -134.92    134.92 o 
   0  10  17     1539.56     1327.74    202.08 o 
   1  10  17      663.36      808.31    104.05 o 
   2  10  17     1333.95     1160.63    128.20 o 
   3  10  17     2013.17     2087.08    129.64 o 
   4  10  17      542.42      666.63    116.38 o 
   5  10  17     1936.47     2049.05    180.51 o 
   6  10  17       37.46       31.98    124.35 o 
   7  10  17      390.23      170.97    144.92 o 
   1  11  17     1788.65     1894.17    171.31 o 
   2  11  17      557.07      398.78    108.94 o 
   3  11  17     2279.14     2218.06    136.31 o 
   4  11  17       61.77      134.75    105.72 o 
   5  11  17     1969.18     2333.13    194.42 o 
   6  11  17       37.41       42.09    130.32 o 
   7  11  17      260.94      237.92    151.74 o 
   0  12  17       53.59      -39.59    132.17 o 
   1  12  17      313.56      311.17    108.88 o 
   2  12  17      119.50      130.54    102.10 o 
   3  12  17      309.83      232.61    120.79 o 
   4  12  17       14.27      189.23    180.62 o 
   5  12  17      361.47      490.46    150.32 o 
   6  12  17      758.96      872.85    168.06 o 
   1  13  17       40.55      -88.07    108.65 o 
   2  13  17      275.45      269.95    116.55 o 
   3  13  17      179.23      306.07    220.68 o 
   4  13  17       30.34      333.04    170.06 o 
   5  13  17      982.30     1144.91    221.55 o 
   0  14  17      152.73      156.80    179.15 o 
   1  14  17        8.57       89.91    109.88 o 
   2  14  17      104.35      188.59    139.48 o 
   3  14  17       25.29        4.45    161.23 o 
   0   0  18    30811.07    30843.66    847.89 o 
   1   0  18    14209.61    14462.96    263.87 o 
   2   0  18    24687.95    24116.11    384.82 o 
   3   0  18    12136.09    12011.06    215.31 o 
   4   0  18     2555.71     2501.82     87.17 o 
   5   0  18       70.57      215.62     66.11 o 
   6   0  18     1468.83     1256.52    127.92 o 
   7   0  18      532.79      857.64    163.54 o 
   8   0  18      585.46      511.15    269.24 o 
   9   0  18     1482.54     1580.48    353.31 o 
  10   0  18      154.40      124.92    276.30 o 
   1   1  18     3682.59     4056.13     62.87 o 
   2   1  18      684.42      678.62     29.82 o 
   3   1  18     9720.85     9334.66    127.24 o 
   4   1  18     1004.82      996.51     41.98 o 
   5   1  18     9129.09     9547.00    164.82 o 
   6   1  18     4250.69     4407.65    145.36 o 
   7   1  18     2640.70     2525.86    185.10 o 
   8   1  18     4437.75     4679.54    251.07 o 
   9   1  18      266.76      189.87    217.22 o 
  10   1  18     1543.24     1658.94    786.86 o 
   0   2  18     3592.91     3111.23     82.34 o 
   1   2  18     8653.31     9080.72    114.98 o 
   2   2  18     8556.11     8234.54    108.17 o 
   3   2  18    30363.86    31027.62    342.96 o 
   4   2  18      747.94      778.03     47.12 o 
   5   2  18    14316.67    13930.79    251.11 o 
   6   2  18     1037.86      935.87     95.09 o 
   7   2  18     1828.82     1778.38    167.73 o 
   8   2  18      510.67      420.46    138.95 o 
   9   2  18        1.06     -165.46    165.46 o 
  10   2  18      218.75      271.61    203.91 o 
   1   3  18    22521.47    21744.06    250.43 o 
   2   3  18        2.25        0.55     20.29 o 
   3   3  18     1469.28     1513.93     54.54 o 
   4   3  18      831.30      923.23     47.15 o 
   5   3  18     5353.98     5598.54    142.66 o 
   6   3  18      684.46      864.26     97.20 o 
   7   3  18      689.53      388.46    127.18 o 
   8   3  18       24.37      -48.68    122.25 o 
   9   3  18        8.14      144.03    167.66 o 
  10   3  18      103.12      363.38    210.52 o 
   0   4  18      426.47      419.90     45.06 o 
   1   4  18       14.18       -2.60     23.12 o 
   2   4  18      954.80      942.72     41.20 o 
   3   4  18     3677.99     3633.98     73.87 o 
   4   4  18       27.58       51.44     38.99 o 
   5   4  18     7807.35     8142.09    184.10 o 
   6   4  18      164.64      116.59     85.29 o 
   7   4  18     1694.20     1744.99    172.31 o 
   8   4  18       35.99      -41.60    125.86 o 
   9   4  18      333.30       49.77    143.79 o 
  10   4  18        1.22      176.39    163.95 o 
   1   5  18    15995.80    15318.23    211.62 o 
   2   5  18        2.33       36.18     28.07 o 
   3   5  18     2065.75     2085.18     83.37 o 
   4   5  18      187.07      180.22     56.16 o 
   5   5  18       12.26       -1.62     61.42 o 
   6   5  18       62.36       57.78    109.12 o 
   7   5  18      175.11      249.89    125.51 o 
   8   5  18      377.22      618.36    157.72 o 
   9   5  18      406.94      187.48    152.54 o 
   0   6  18     9340.10     9449.23    209.65 o 
   1   6  18     2243.76     2223.42     72.65 o 
   2   6  18     7298.05     7178.60    134.71 o 
   3   6  18     1547.86     1503.74     69.29 o 
   4   6  18     1264.33     1360.38     96.67 o 
   5   6  18       90.54      137.13     73.20 o 
   6   6  18      559.45      503.76    125.43 o 
   7   6  18     1045.80      896.30    150.69 o 
   8   6  18      247.99      269.04    150.26 o 
   9   6  18     2165.81     2632.36    228.48 o 
   1   7  18     4051.81     3692.53     96.96 o 
   2   7  18      135.91      103.06     42.37 o 
   3   7  18       95.66       87.53     57.59 o 
   4   7  18       14.83       64.78     70.26 o 
   5   7  18     2817.80     2619.26    259.09 o 
   6   7  18      296.30      139.65    117.41 o 
   7   7  18     7152.04     6955.85    302.35 o 
   8   7  18     1961.51     1850.31    199.69 o 
   9   7  18     1404.10     1341.43    194.68 o 
   0   8  18    54524.37    53731.45   1030.81 o 
   1   8  18     1487.34     1628.63     73.36 o 
   2   8  18    16372.53    16439.39    323.60 o 
   3   8  18     3334.15     3147.29    121.62 o 
   4   8  18      360.04      417.99     76.43 o 
   5   8  18      221.61      365.88    101.55 o 
   6   8  18       12.83       52.25    121.08 o 
   7   8  18       47.75      109.78    137.02 o 
   8   8  18      130.65     -136.15    136.15 o 
   1   9  18     6115.70     6401.64    220.03 o 
   2   9  18      763.50      692.49     88.40 o 
   3   9  18     3358.74     3387.63    174.17 o 
   4   9  18      412.44      486.43    105.41 o 
   5   9  18       57.37      114.56    101.68 o 
   6   9  18      387.10      433.77    137.59 o 
   7   9  18      419.21      586.49    156.12 o 
   8   9  18      268.55      636.94    167.23 o 
   0  10  18     1081.77      809.40    295.84 o 
   1  10  18      144.86      158.16     89.50 o 
   2  10  18      484.99      470.55     99.15 o 
   3  10  18       11.16      -78.66     78.66 o 
   4  10  18      634.79      583.43    114.00 o 
   5  10  18     1625.21     1450.27    164.00 o 
   6  10  18        8.18       77.38    128.15 o 
   7  10  18      649.36      567.87    159.16 o 
   1  11  18     4505.96     4560.01    194.87 o 
   2  11  18       25.95      -56.87     67.77 o 
   3  11  18       70.63      228.45    105.20 o 
   4  11  18       23.71       -1.12    100.98 o 
   5  11  18     1053.89     1052.02    158.10 o 
   6  11  18        1.04       44.91    134.32 o 
   7  11  18      195.83       46.10    143.36 o 
   0  12  18      112.95      -27.88    143.49 o 
   1  12  18       27.31       -6.13     93.23 o 
   2  12  18       30.32      218.32    110.44 o 
   3  12  18      696.57      659.66    127.28 o 
   4  12  18       22.25       29.37    152.35 o 
   5  12  18      719.18      764.88    159.44 o 
   6  12  18       36.13      166.00    200.51 o 
   1  13  18       41.96       35.92    111.16 o 
   2  13  18      320.13      353.81    129.57 o 
   3  13  18      381.62      537.60    171.89 o 
   4  13  18        7.48      281.48    173.67 o 
   5  13  18      359.53      368.75    192.99 o 
   0  14  18      168.72      373.09    181.68 o 
   1  14  18       33.06      -31.10    114.64 o 
   2  14  18      237.94      307.10    127.01 o 
   3  14  18      113.49      326.91    179.48 o 
   1   1  19       93.64      107.80     19.06 o 
   2   1  19     6482.26     6789.68     99.25 o 
   3   1  19     2303.18     2228.78     54.53 o 
   4   1  19     6800.14     6780.51    111.00 o 
   5   1  19      896.86      949.41     58.20 o 
   6   1  19     3016.67     3335.65    174.93 o 
   7   1  19     5722.77     5680.49    274.61 o 
   8   1  19      721.96      533.13    142.94 o 
   9   1  19     1411.89     1889.02    259.94 o 
  10   1  19        6.45       42.07    197.68 o 
   0   2  19    13530.33    12850.71    246.10 o 
   1   2  19      203.99      256.10     23.44 o 
   2   2  19    22242.04    21841.78    250.43 o 
   3   2  19     3349.32     3255.11     70.07 o 
   4   2  19    15115.26    14779.29    209.01 o 
   5   2  19      587.45      709.67     63.10 o 
   6   2  19     3457.89     3431.28    144.72 o 
   7   2  19     1121.20     1285.12    151.79 o 
   8   2  19      115.33       91.44    131.28 o 
   9   2  19     1600.24     1411.04    308.92 o 
  10   2  19      121.66      292.52    241.47 o 
   1   3  19    26903.40    25783.52    292.03 o 
   2   3  19     4106.35     4062.14     83.79 o 
   3   3  19     2641.37     2700.12     56.78 o 
   4   3  19        1.38        4.65     36.65 o 
   5   3  19     3340.60     3380.50    112.84 o 
   6   3  19     3276.73     3058.25    142.80 o 
   7   3  19     4944.51     5165.04    249.73 o 
   8   3  19     5022.54     5503.10    272.98 o 
   9   3  19      579.07      676.52    166.48 o 
  10   3  19     2223.90     2762.15    296.26 o 
   0   4  19     7590.92     7207.52    169.44 o 
   1   4  19        7.47        7.07     24.59 o 
   2   4  19     9083.35     8985.05    133.43 o 
   3   4  19      774.72      744.45     40.11 o 
   4   4  19     3324.47     3336.09     91.36 o 
   5   4  19     2615.37     2598.81    115.21 o 
   6   4  19     2198.19     2201.32    143.27 o 
   7   4  19      425.38      167.88    120.49 o 
   8   4  19     1961.95     2207.64    193.91 o 
   9   4  19        0.98      -44.88    176.41 o 
  10   4  19      699.91      533.77    172.20 o 
   1   5  19      403.07      478.97     38.59 o 
   2   5  19     3196.33     3248.11     94.42 o 
   3   5  19     2052.51     2071.55     62.64 o 
   4   5  19     3336.50     3432.19    123.21 o 
   5   5  19      711.80      613.42     83.92 o 
   6   5  19     1895.42     1854.18    240.25 o 
   7   5  19       79.62      106.90    118.45 o 
   8   5  19     1856.48     1841.91    194.92 o 
   9   5  19       51.45      -21.15    231.53 o 
   0   6  19    55190.90    53207.17   1005.05 o 
   1   6  19     3736.16     3807.40     93.28 o 
   2   6  19    15949.72    15760.99    236.68 o 
   3   6  19     8151.77     8205.18    154.25 o 
   4   6  19      407.04      385.04     64.68 o 
   5   6  19     1156.52     1335.34    105.54 o 
   6   6  19      319.47      155.49    112.87 o 
   7   6  19       53.08      127.87    154.63 o 
   8   6  19       83.15       17.63    132.86 o 
   9   6  19       97.68      265.99    154.09 o 
   1   7  19     5556.51     5355.60    117.36 o 
   2   7  19     1217.21     1219.19     77.24 o 
   3   7  19        0.06      -36.38     46.89 o 
   4   7  19       24.06      -59.83     60.95 o 
   5   7  19      441.81      150.12     96.00 o 
   6   7  19       51.84      115.41    125.95 o 
   7   7  19       62.50      166.25    135.33 o 
   8   7  19       33.62      -86.46    132.49 o 
   9   7  19        9.70       19.77    196.53 o 
   0   8  19     7878.90     8431.71    242.91 o 
   1   8  19     1874.24     1917.05     98.29 o 
   2   8  19     3741.99     3989.52    119.03 o 
   3   8  19     3946.66     3948.16    179.00 o 
   4   8  19      243.84      266.52    100.45 o 
   5   8  19       90.35      123.65     94.69 o 
   6   8  19       47.12      -75.45    115.53 o 
   7   8  19      243.81      180.48    131.06 o 
   8   8  19        5.47       19.92    140.59 o 
   1   9  19     1325.62     1346.37     93.04 o 
   2   9  19     3771.48     4067.68    153.10 o 
   3   9  19      545.35      430.55     97.74 o 
   4   9  19      374.57      477.37    103.67 o 
   5   9  19       43.30      -95.55     95.55 o 
   6   9  19      104.03      213.75    130.90 o 
   7   9  19       35.88      -16.69    135.42 o 
   8   9  19      291.14       69.17    147.13 o 
   0  10  19     8670.74     8469.19    360.88 o 
   1  10  19        6.84      155.41     88.36 o 
   2  10  19     3114.41     3412.66    167.37 o 
   3  10  19      180.66       51.14     80.15 o 
   4  10  19     1018.18     1126.19    129.19 o 
   5  10  19      602.13      545.20    141.70 o 
   6  10  19      625.31      552.17    149.16 o 
   7  10  19      401.67      508.63    157.19 o 
   1  11  19      837.42      997.58    217.59 o 
   2  11  19      310.00      321.94     95.37 o 
   3  11  19        2.31      -30.34    139.45 o 
   4  11  19       55.51       55.98    105.77 o 
   5  11  19      110.71      159.77    129.29 o 
   6  11  19     1349.39     1492.84    182.12 o 
   7  11  19       78.39     -134.71    138.33 o 
   0  12  19      589.72      730.80    175.48 o 
   1  12  19       45.82       27.86    102.75 o 
   2  12  19     1093.12     1068.36    168.22 o 
   3  12  19      413.21      391.53    117.47 o 
   4  12  19     2091.85     2255.49    233.48 o 
   5  12  19      728.97      801.09    159.46 o 
   6  12  19       10.01       15.41    141.10 o 
   1  13  19       30.06       72.27    219.40 o 
   2  13  19       42.95      101.14    113.03 o 
   3  13  19       36.29      211.66    117.83 o 
   4  13  19      113.27       18.52    161.74 o 
   5  13  19      165.59      275.63    177.65 o 
   0  14  19      234.35      488.08    189.73 o 
   1  14  19        3.51       87.36    115.62 o 
   2  14  19      139.65      349.59    130.93 o 
   3  14  19       83.97      164.64    143.45 o 
   0   0  20   134114.84   121559.54   2526.84 o 
   1   0  20       57.37       94.71     29.01 o 
   2   0  20    67622.16    66217.20    988.66 o 
   3   0  20     5774.97     5733.84    138.19 o 
   4   0  20     6924.38     7110.53    205.31 o 
   5   0  20     1150.31     1256.36     81.12 o 
   6   0  20     1836.36     1811.79    143.34 o 
   7   0  20        1.35      -43.80    208.10 o 
   8   0  20      186.23      325.97    258.07 o 
   9   0  20      293.22      157.84    253.37 o 
  10   0  20      396.03      419.44    304.81 o 
   1   1  20      331.42      386.17     24.68 o 
   2   1  20    13805.74    13838.23    168.77 o 
   3   1  20     3223.62     3384.67     70.22 o 
   4   1  20    12526.88    12468.35    171.08 o 
   5   1  20     3429.55     3498.14     94.71 o 
   6   1  20     2278.56     2488.42    172.03 o 
   7   1  20      457.60      565.21    129.20 o 
   8   1  20     1775.80     1825.49    240.99 o 
   9   1  20      123.79      -64.36    189.29 o 
  10   1  20      599.56      485.29    218.85 o 
   0   2  20    10485.33    10467.78    193.04 o 
   1   2  20       15.91       88.59     22.51 o 
   2   2  20      209.60      215.15     26.12 o 
   3   2  20      198.17      219.18     28.10 o 
   4   2  20    11768.97    11887.07    187.68 o 
   5   2  20     1004.71      911.99     69.45 o 
   6   2  20    19476.99    19972.11    499.11 o 
   7   2  20     2439.74     2397.23    187.61 o 
   8   2  20     4884.88     4897.09    261.19 o 
   9   2  20      525.72      328.47    259.25 o 
  10   2  20       76.80      -60.34    248.96 o 
   1   3  20     5139.33     5238.84     92.14 o 
   2   3  20     1070.75     1069.00     38.76 o 
   3   3  20      154.84      202.39     26.42 o 
   4   3  20     1572.53     1632.88     63.81 o 
   5   3  20       59.91        9.22     51.90 o 
   6   3  20       47.40        7.69     71.17 o 
   7   3  20      469.17      323.98    125.52 o 
   8   3  20      131.33       31.46    131.93 o 
   9   3  20      113.76      129.81    145.40 o 
  10   3  20      173.92     -149.07    193.85 o 
   0   4  20     5397.80     5383.29    157.59 o 
   1   4  20     3010.14     3030.79     89.67 o 
   2   4  20     1813.67     1837.52     54.36 o 
   3   4  20     1969.22     2132.89     58.11 o 
   4   4  20       13.85       -7.03     39.15 o 
   5   4  20      432.39      255.85     69.76 o 
   6   4  20     2734.92     3104.42    196.77 o 
   7   4  20      280.27      269.21    126.36 o 
   8   4  20     2480.17     3182.01    223.14 o 
   9   4  20      141.54      119.51    147.28 o 
  10   4  20      191.28      247.65    157.93 o 
   1   5  20        0.86       28.34     30.03 o 
   2   5  20       86.11      129.57     34.66 o 
   3   5  20      609.60      669.11     43.88 o 
   4   5  20      231.85      237.96     56.10 o 
   5   5  20      740.91      884.39     90.93 o 
   6   5  20       17.97       -0.39    105.25 o 
   7   5  20      621.98      592.98    144.12 o 
   8   5  20      631.42      434.63    154.73 o 
   9   5  20       91.23      221.47    156.37 o 
   0   6  20     1520.71     1548.20     95.70 o 
   1   6  20      177.39      144.37     39.46 o 
   2   6  20     6879.29     6695.23    144.57 o 
   3   6  20     1288.36     1245.67     66.73 o 
   4   6  20     8868.36     9198.73    230.39 o 
   5   6  20      465.12      405.49     84.00 o 
   6   6  20     1555.93     1641.31    163.60 o 
   7   6  20       74.82      158.62    130.24 o 
   8   6  20       27.78       14.55    138.49 o 
   9   6  20       49.96      399.47    164.69 o 
   1   7  20     1234.87     1360.62     70.42 o 
   2   7  20     3178.48     3215.17     92.94 o 
   3   7  20       57.12       39.67     58.82 o 
   4   7  20    15606.97    15463.36    300.47 o 
   5   7  20       21.98       92.09     91.44 o 
   6   7  20    10944.93    10427.89    356.38 o 
   7   7  20        8.69      -55.33    126.66 o 
   8   7  20      379.51      143.49    151.09 o 
   9   7  20        6.08       -8.41    164.99 o 
   0   8  20      331.90      303.50    108.99 o 
   1   8  20      115.20      144.63     50.36 o 
   2   8  20     3421.54     3272.66    129.87 o 
   3   8  20       68.83      -16.47     54.77 o 
   4   8  20     8922.69     8718.48    213.13 o 
   5   8  20        1.12       23.59     91.46 o 
   6   8  20     2669.02     2747.20    198.95 o 
   7   8  20      106.30      -21.24    198.30 o 
   8   8  20      241.88      347.41    157.56 o 
   1   9  20      545.75      438.78     75.92 o 
   2   9  20      328.57      455.58     94.25 o 
   3   9  20      688.76      523.19     77.76 o 
   4   9  20       19.20      -68.26     79.53 o 
   5   9  20      701.11      730.91    186.42 o 
   6   9  20      435.63      469.54    140.62 o 
   7   9  20       38.70     -126.02    126.02 o 
   8   9  20      875.74     1093.74    214.91 o 
   0  10  20       16.32       97.34    126.17 o 
   1  10  20        4.54       14.94     82.34 o 
   2  10  20      119.09      108.42     88.79 o 
   3  10  20      142.43      111.47     77.57 o 
   4  10  20      107.16       66.69     88.30 o 
   5  10  20     2143.83     2185.58    192.49 o 
   6  10  20      468.88      390.13    145.36 o 
   7  10  20      264.65      182.85    144.96 o 
   1  11  20      444.88      415.68    106.51 o 
   2  11  20     1967.61     1837.09    128.29 o 
   3  11  20      317.14      516.33    114.73 o 
   4  11  20      664.73      439.10    132.16 o 
   5  11  20      165.11      306.34    139.22 o 
   6  11  20        6.76       17.49    133.15 o 
   0  12  20        0.72      -74.06    171.80 o 
   1  12  20        6.52       73.43    103.85 o 
   2  12  20       65.32       67.12    106.66 o 
   3  12  20        0.12       97.53    106.62 o 
   4  12  20      627.15      796.74    265.66 o 
   5  12  20      253.44      -23.00    289.23 o 
   6  12  20      621.96      686.22    161.81 o 
   1  13  20       12.47     -121.66    121.66 o 
   2  13  20     2377.77     2512.64    174.40 o 
   3  13  20       84.29      149.19    119.78 o 
   4  13  20      743.45      603.20    439.28 o 
   0  14  20     3224.56     3206.12    276.85 o 
   1  14  20        0.41      152.27    117.32 o 
   2  14  20      595.21      687.55    143.41 o 
   3  14  20       10.22       27.02    140.40 o 
   1   1  21     6471.71     6837.06    107.38 o 
   2   1  21    18353.51    19069.42    222.74 o 
   3   1  21     5870.04     5903.41    102.47 o 
   4   1  21    19911.46    20295.34    253.53 o 
   5   1  21      608.87      665.11     56.85 o 
   6   1  21     2449.71     2715.95    119.35 o 
   7   1  21     4160.44     5049.24    371.12 o 
   8   1  21       26.60      109.83    158.98 o 
   9   1  21      926.15      795.97    216.30 o 
  10   1  21      171.22       96.76    195.62 o 
   0   2  21    18019.79    18656.64    341.15 o 
   1   2  21     1962.55     1950.49     46.77 o 
   2   2  21    12130.00    12010.60    159.24 o 
   3   2  21      254.18      281.51     29.37 o 
   4   2  21     3276.80     3353.54     86.81 o 
   5   2  21     5969.02     5938.42    147.00 o 
   6   2  21       22.53      118.53     73.69 o 
   7   2  21       36.67      -62.28    110.62 o 
   8   2  21        1.77      133.21    129.24 o 
   9   2  21     2270.21     2668.70    285.30 o 
  10   2  21      102.28      351.39    197.40 o 
   1   3  21    60627.16    60552.50    667.93 o 
   2   3  21      415.53      362.67     29.94 o 
   3   3  21     9794.09     9804.70    129.67 o 
   4   3  21      150.19      159.06     42.82 o 
   5   3  21      248.46      234.53     57.79 o 
   6   3  21      246.40      136.84     89.17 o 
   7   3  21      141.40      126.62    119.99 o 
   8   3  21     1659.67     1516.07    203.68 o 
   9   3  21        4.43     -120.11    143.65 o 
  10   3  21     1515.65     1425.40    344.49 o 
   0   4  21     4758.92     5234.69    210.35 o 
   1   4  21      430.71      447.12     38.02 o 
   2   4  21     2420.18     2491.10     67.20 o 
   3   4  21     2276.30     2466.94     66.53 o 
   4   4  21     4627.44     4496.72    118.03 o 
   5   4  21     9517.99     9659.02    223.00 o 
   6   4  21     7950.42     8064.27    227.78 o 
   7   4  21     3877.36     4336.69    282.25 o 
   8   4  21     2888.32     2520.92    206.66 o 
   9   4  21      537.61      669.27    167.49 o 
  10   4  21       12.11      -90.65    204.72 o 
   1   5  21     3505.17     3593.09     82.94 o 
   2   5  21     8436.32     8440.94    140.17 o 
   3   5  21    10154.33     9834.65    159.11 o 
   4   5  21     8668.24     8984.48    191.10 o 
   5   5  21     1887.35     1808.95    113.59 o 
   6   5  21     2908.81     2783.76    140.97 o 
   7   5  21      161.36      326.72    133.97 o 
   8   5  21       91.11       94.14    133.36 o 
   9   5  21       49.09     -125.56    141.10 o 
   0   6  21     2092.39     1960.64    106.52 o 
   1   6  21      797.59      780.52     52.31 o 
   2   6  21     2167.56     2177.62     85.55 o 
   3   6  21     4919.85     4705.59    140.05 o 
   4   6  21      660.53      679.50     84.55 o 
   5   6  21       98.84       33.32     74.32 o 
   6   6  21       26.70       13.06    114.89 o 
   7   6  21      811.31      613.38    157.05 o 
   8   6  21      214.65       81.23    145.79 o 
   9   6  21      828.21     1077.05    362.74 o 
   1   7  21     1204.25     1016.63     63.99 o 
   2   7  21       11.49       26.49     42.58 o 
   3   7  21     1292.63     1082.63     83.94 o 
   4   7  21       82.86      145.41     67.39 o 
   5   7  21       86.16      154.94     90.58 o 
   6   7  21      146.33      214.78    146.99 o 
   7   7  21       11.66       23.20    258.01 o 
   8   7  21        0.77      107.75    145.54 o 
   9   7  21        9.29      -84.26    149.14 o 
   0   8  21     5166.09     5431.78    277.08 o 
   1   8  21     3852.56     3872.87    114.36 o 
   2   8  21     2645.43     2626.37    105.25 o 
   3   8  21     3279.05     3176.21    125.74 o 
   4   8  21      199.58      295.23     76.76 o 
   5   8  21       70.76       85.45     95.93 o 
   6   8  21       53.68        5.49    117.68 o 
   7   8  21      101.50      170.11    146.65 o 
   8   8  21      143.12      184.10    153.98 o 
   1   9  21      202.56      117.00     67.96 o 
   2   9  21      684.75      680.69    106.06 o 
   3   9  21      335.12      391.43    113.82 o 
   4   9  21      675.93      579.85     96.38 o 
   5   9  21      129.88      176.10    106.02 o 
   6   9  21      405.65      284.01    133.41 o 
   7   9  21        5.88      256.75    186.05 o 
   8   9  21      274.60      294.12    152.69 o 
   0  10  21      938.03      795.14    150.83 o 
   1  10  21      162.99      282.70     95.23 o 
   2  10  21       40.71      -81.71     81.71 o 
   3  10  21       56.79       29.22     84.63 o 
   4  10  21     2345.76     2400.50    143.68 o 
   5  10  21      418.36      441.59    144.80 o 
   6  10  21     2818.27     2662.99    253.35 o 
   7  10  21      994.24      907.13    173.88 o 
   1  11  21     5527.44     5654.10    306.61 o 
   2  11  21      270.23      159.67     91.27 o 
   3  11  21      564.42      686.35    120.50 o 
   4  11  21      527.27      565.59    140.97 o 
   5  11  21       39.98      122.96    124.95 o 
   6  11  21      400.06      456.08    153.77 o 
   0  12  21     4876.55     5550.42    323.53 o 
   1  12  21      374.37      441.56    114.47 o 
   2  12  21     1869.61     2229.51    266.95 o 
   3  12  21      304.80      290.50    117.77 o 
   4  12  21       18.78       87.37    132.27 o 
   5  12  21      213.74      372.79    314.80 o 
   6  12  21       38.06     -111.77    133.39 o 
   1  13  21     1440.05     1701.78    160.42 o 
   2  13  21      386.70      268.31    123.57 o 
   3  13  21      256.40      232.16    125.37 o 
   4  13  21      696.83      505.49    223.83 o 
   0  14  21      215.77      239.29    178.86 o 
   1  14  21        0.53       11.58    127.15 o 
   2  14  21       63.59      284.85    126.34 o 
   3  14  21       54.31       75.51    144.43 o 
   0   0  22    10361.17    11349.36    245.35 o 
   1   0  22     2039.84     2019.52     97.17 o 
   2   0  22     5474.54     5327.33    115.74 o 
   3   0  22     8022.90     7671.54    157.67 o 
   4   0  22     2751.43     2826.86    103.22 o 
   5   0  22     3003.52     2864.69    113.04 o 
   6   0  22     2124.89     2480.58    525.55 o 
   7   0  22     2703.12     2928.46    368.89 o 
   8   0  22     2642.47     2790.02    383.58 o 
   9   0  22     6520.62     7036.47    585.52 o 
  10   0  22      257.18      -77.60    267.19 o 
   1   1  22    30387.20    31489.20    359.88 o 
   2   1  22     1700.63     1578.96     45.63 o 
   3   1  22    14094.33    13984.89    192.57 o 
   4   1  22       70.59       92.65     32.12 o 
   5   1  22     5076.73     5235.75    124.06 o 
   6   1  22     2091.02     2148.10    136.65 o 
   7   1  22     1774.35     1966.86    280.97 o 
   8   1  22     1082.50      983.97    211.72 o 
   9   1  22       22.59      148.87    488.66 o 
  10   1  22      170.08      205.27    203.46 o 
   0   2  22    12195.72    13504.88    279.25 o 
   1   2  22     2661.24     2773.02     60.84 o 
   2   2  22     3081.39     3175.23     66.20 o 
   3   2  22    11009.53    11293.91    155.35 o 
   4   2  22      109.87      139.80     38.99 o 
   5   2  22     6852.15     6911.28    174.62 o 
   6   2  22       96.67       61.73     76.73 o 
   7   2  22     3495.84     3399.12    309.67 o 
   8   2  22      209.89       24.57    130.64 o 
   9   2  22      297.37       92.52    179.34 o 
  10   2  22        1.73     -114.76    191.47 o 
   1   3  22    31292.45    31493.48    382.66 o 
   2   3  22       99.36      102.78     26.46 o 
   3   3  22     1877.97     1907.61     52.61 o 
   4   3  22        5.01        6.58     39.14 o 
   5   3  22      189.21      259.18     59.09 o 
   6   3  22       66.01       43.21     85.30 o 
   7   3  22      163.18      109.73    117.73 o 
   8   3  22      400.02      622.14    150.08 o 
   9   3  22       71.41      212.93    189.47 o 
  10   3  22      410.60      435.84    222.81 o 
   0   4  22      188.35      152.21     50.32 o 
   1   4  22       83.36       90.95     24.71 o 
   2   4  22       87.58       98.16     32.41 o 
   3   4  22     3427.19     3312.96     77.87 o 
   4   4  22     3065.20     3033.99     98.51 o 
   5   4  22     5699.74     5699.84    159.00 o 
   6   4  22      192.49      226.89     85.65 o 
   7   4  22      203.65      283.38    131.99 o 
   8   4  22       76.67      212.72    139.83 o 
   9   4  22      766.66      782.04    173.85 o 
   1   5  22    25361.24    24717.91    333.65 o 
   2   5  22     3579.09     3553.48     85.61 o 
   3   5  22     9943.82     9886.11    172.79 o 
   4   5  22      498.56      454.06     59.55 o 
   5   5  22      207.16       32.22     52.47 o 
   6   5  22      446.80      304.18     88.73 o 
   7   5  22     1719.00     1813.13    178.58 o 
   8   5  22      318.59      234.12    146.04 o 
   9   5  22      129.60      -61.94    145.58 o 
   0   6  22    18107.71    17842.73    394.49 o 
   1   6  22     1889.14     1817.81     81.85 o 
   2   6  22     5762.51     5697.87    114.48 o 
   3   6  22     1025.74     1098.35     65.71 o 
   4   6  22       12.39        0.52     57.97 o 
   5   6  22      351.46      226.64     80.44 o 
   6   6  22      294.40      307.08    101.75 o 
   7   6  22     2230.52     2365.44    203.58 o 
   8   6  22       38.57       82.34    140.26 o 
   9   6  22     1661.54     1881.84    221.40 o 
   1   7  22      358.21      352.90     52.62 o 
   2   7  22      587.78      669.60     62.61 o 
   3   7  22     2569.95     2594.72    131.80 o 
   4   7  22       16.94      -23.03     54.19 o 
   5   7  22     6874.40     6774.31    233.80 o 
   6   7  22       33.66       81.45    116.55 o 
   7   7  22     3198.76     3320.89    229.03 o 
   8   7  22      188.20      246.58    154.20 o 
   9   7  22      474.50      500.30    170.37 o 
   0   8  22        3.02       -7.02     67.66 o 
   1   8  22       14.71       30.09     54.71 o 
   2   8  22        3.22       12.05     61.26 o 
   3   8  22      260.47      305.51     71.09 o 
   4   8  22      114.26      113.03     74.24 o 
   5   8  22     1733.22     1736.34    139.22 o 
   6   8  22        4.98      -78.76    116.44 o 
   7   8  22     1551.02     1250.32    175.27 o 
   8   8  22       55.58       95.72    171.43 o 
   1   9  22     5215.44     5762.35    187.20 o 
   2   9  22      805.02      814.20    104.40 o 
   3   9  22     4077.80     4286.66    193.85 o 
   4   9  22      503.29      498.10     97.41 o 
   5   9  22      142.83      -86.07     98.96 o 
   6   9  22        0.12      -98.49    126.15 o 
   7   9  22      938.38      922.09    171.47 o 
   8   9  22      125.89      130.07    154.56 o 
   0  10  22      180.30      158.90    135.36 o 
   1  10  22      259.37      250.56     93.61 o 
   2  10  22      673.63      523.57    103.00 o 
   3  10  22      112.78       59.02     66.86 o 
   4  10  22       53.94       52.17    119.56 o 
   5  10  22     1938.13     1922.24    160.09 o 
   6  10  22      265.41      205.74    276.57 o 
   7  10  22      691.83      509.73    243.67 o 
   1  11  22      205.84      210.09    104.15 o 
   2  11  22      469.79      385.99    100.78 o 
   3  11  22      159.93      123.36    104.63 o 
   4  11  22      111.01      248.71    129.00 o 
   5  11  22       58.17       69.43    128.10 o 
   6  11  22      165.85       42.22    139.55 o 
   0  12  22      506.51      458.45    167.05 o 
   1  12  22      178.33      422.80    147.01 o 
   2  12  22      306.00      335.83    144.71 o 
   3  12  22      180.90      224.54    117.59 o 
   4  12  22       53.14       78.25    134.92 o 
   5  12  22       28.49      -16.52    157.25 o 
   1  13  22      689.16      982.59    140.10 o 
   2  13  22      275.60      299.44    124.36 o 
   3  13  22      405.68      309.51    239.66 o 
   4  13  22       76.54      153.67    165.13 o 
   0  14  22       32.99      106.38    170.49 o 
   1  14  22        9.21      -26.82    118.37 o 
   2  14  22      425.34      463.61    134.67 o 
   1   1  23     9222.55     9757.80    123.88 o 
   2   1  23     3394.74     3415.47     71.29 o 
   3   1  23     2309.98     2295.47     62.49 o 
   4   1  23     7685.21     7533.89    135.31 o 
   5   1  23     5074.13     5388.89    128.71 o 
   6   1  23     2499.24     2525.20    140.28 o 
   7   1  23     2885.29     2569.66    239.23 o 
   8   1  23       52.60      -98.55    157.68 o 
   9   1  23      828.09      609.69    414.59 o 
  10   1  23      317.17       14.18    338.02 o 
   0   2  23      225.26      210.65     48.13 o 
   1   2  23      469.60      451.81     32.21 o 
   2   2  23     2011.68     1983.01     55.37 o 
   3   2  23      733.45      751.36     39.80 o 
   4   2  23     1124.70     1100.87     57.69 o 
   5   2  23     7636.25     7814.36    174.33 o 
   6   2  23       14.18       42.11     64.69 o 
   7   2  23     2847.09     2930.70    200.53 o 
   8   2  23      358.21      615.25    193.52 o 
   9   2  23      353.78      619.76    212.08 o 
  10   2  23        8.55       17.88    202.34 o 
   1   3  23    44483.63    43937.01    519.76 o 
   2   3  23     1896.10     1943.47     57.10 o 
   3   3  23    20053.02    19395.04    246.66 o 
   4   3  23       22.91       28.41     43.59 o 
   5   3  23     3405.06     3309.58    132.11 o 
   6   3  23      167.14      135.47     78.13 o 
   7   3  23       62.42      -11.95    116.43 o 
   8   3  23       31.84      -89.15    131.64 o 
   9   3  23      139.82     -182.69    182.69 o 
  10   3  23       32.53     -237.62    254.99 o 
   0   4  23     5076.95     4740.09    149.46 o 
   1   4  23    13534.21    13466.92    199.72 o 
   2   4  23      885.00      823.61     46.39 o 
   3   4  23    26182.64    25551.26    314.07 o 
   4   4  23      126.80       84.34     47.85 o 
   5   4  23     3634.39     3586.70    131.07 o 
   6   4  23     1391.51     1473.86    180.48 o 
   7   4  23      554.72      772.57    159.86 o 
   8   4  23      616.32      777.88    161.35 o 
   9   4  23      416.18      462.97    166.85 o 
   1   5  23      448.11      482.71     43.59 o 
   2   5  23     5954.30     6099.99    115.12 o 
   3   5  23      991.66     1054.88     56.31 o 
   4   5  23     2068.79     1988.24    105.24 o 
   5   5  23    10759.37     9912.68    336.10 o 
   6   5  23        4.15      115.76     84.21 o 
   7   5  23    10382.34     9681.08    353.74 o 
   8   5  23       89.88       74.52    139.52 o 
   9   5  23      928.78     1049.82    274.74 o 
   0   6  23    16819.13    16659.09    436.81 o 
   1   6  23       58.63       50.65     41.85 o 
   2   6  23     3716.32     3629.71     96.19 o 
   3   6  23      115.72       16.15     45.01 o 
   4   6  23      223.81      140.64     65.60 o 
   5   6  23       10.33      -19.31     74.95 o 
   6   6  23       44.67      111.71     97.05 o 
   7   6  23      681.25      917.15    170.38 o 
   8   6  23       18.13     -130.43    130.43 o 
   9   6  23     1872.14     2302.68    221.75 o 
   1   7  23       24.40      -14.08     43.66 o 
   2   7  23     1563.15     1574.68     79.18 o 
   3   7  23      171.44      215.55     64.25 o 
   4   7  23      480.65      397.64     97.45 o 
   5   7  23       84.40       41.57     91.87 o 
   6   7  23       44.27       48.28    103.40 o 
   7   7  23      297.90      385.40    175.06 o 
   8   7  23       24.22       -4.05    142.23 o 
   9   7  23       15.41      -71.26    152.45 o 
   0   8  23      140.72       78.61     74.18 o 
   1   8  23        5.77       81.72     51.38 o 
   2   8  23        2.64      -20.51     67.20 o 
   3   8  23      360.76      358.78     97.27 o 
   4   8  23      972.20      718.02     88.34 o 
   5   8  23     1250.28     1263.35    180.82 o 
   6   8  23       62.92      290.28    134.66 o 
   7   8  23        1.94       18.48    138.95 o 
   8   8  23       36.39      -70.12    143.72 o 
   1   9  23      719.22      622.02    101.41 o 
   2   9  23     2903.16     2511.21    183.75 o 
   3   9  23      640.04      731.52     95.28 o 
   4   9  23      415.67      417.84     92.41 o 
   5   9  23      899.76      718.29    121.31 o 
   6   9  23      226.46      132.67    129.70 o 
   7   9  23      883.19      914.27    167.74 o 
   8   9  23       18.89      345.41    161.71 o 
   0  10  23      169.28      170.84    132.27 o 
   1  10  23      389.84      561.03    108.57 o 
   2  10  23      286.56      367.86    102.26 o 
   3  10  23     4145.51     4277.83    193.50 o 
   4  10  23       24.91      -49.79    104.25 o 
   5  10  23     4021.39     4288.20    210.39 o 
   6  10  23      280.50      436.03    148.77 o 
   7  10  23      390.02      447.28    293.18 o 
   1  11  23     1477.75     1425.74    133.66 o 
   2  11  23      461.73      643.68    105.30 o 
   3  11  23     3590.05     4085.65    234.78 o 
   4  11  23        1.68      -20.28    101.83 o 
   5  11  23     2138.87     2441.14    247.64 o 
   6  11  23      145.06       89.31    159.70 o 
   0  12  23      317.84      297.56    165.74 o 
   1  12  23        2.27        9.35    105.26 o 
   2  12  23        3.21        5.80    102.68 o 
   3  12  23        1.28      -34.92    103.54 o 
   4  12  23      547.46      456.22    148.36 o 
   5  12  23      101.76      127.32    181.50 o 
   1  13  23      151.91       62.36    111.49 o 
   2  13  23       17.10       82.91    116.61 o 
   3  13  23      360.78      358.04    129.74 o 
   4  13  23      227.11      152.73    247.93 o 
   0  14  23       76.84      -35.30    203.84 o 
   1  14  23      102.50       26.04    121.40 o 
   2  14  23        8.39      -71.82    120.08 o 
   0   0  24   135033.98   128250.80   4572.26 o 
   1   0  24    10521.11    10382.31    188.22 o 
   2   0  24    36300.50    34961.43    583.84 o 
   3   0  24    12759.38    13331.62    259.72 o 
   4   0  24     1637.90     1682.80     83.44 o 
   5   0  24     4931.10     4751.29    247.92 o 
   6   0  24     4492.07     4915.23    279.66 o 
   7   0  24     2920.43     2981.95    358.89 o 
   8   0  24     1087.18     1223.94    301.28 o 
   9   0  24     1959.62     1586.36    359.19 o 
  10   0  24       39.76      186.35    288.05 o 
   1   1  24    12444.37    12305.39    161.22 o 
   2   1  24      162.79      162.39     30.95 o 
   3   1  24     1364.23     1316.30     52.52 o 
   4   1  24      701.86      758.94     49.17 o 
   5   1  24     1409.07     1484.96     74.49 o 
   6   1  24     1924.11     2078.94    120.72 o 
   7   1  24     1967.55     2267.81    238.69 o 
   8   1  24     3132.14     2776.39    272.80 o 
   9   1  24      223.59      247.40    200.91 o 
  10   1  24      591.60      510.64    215.72 o 
   0   2  24     4886.62     4983.02    142.75 o 
   1   2  24     2225.24     2401.94     79.55 o 
   2   2  24      187.01      155.66     29.10 o 
   3   2  24     6050.74     6072.28    101.85 o 
   4   2  24     1291.96     1237.26     60.04 o 
   5   2  24     3001.81     3106.69    110.29 o 
   6   2  24     2744.63     2869.26    152.42 o 
   7   2  24      373.97      503.29    184.48 o 
   8   2  24     1911.57     1507.85    236.11 o 
   9   2  24       20.61        5.38    181.18 o 
  10   2  24      173.04      180.53    198.29 o 
   1   3  24     2240.82     2332.38     72.08 o 
   2   3  24     1311.15     1422.14     48.71 o 
   3   3  24     1932.50     1955.32     61.51 o 
   4   3  24     2521.78     2316.94    114.46 o 
   5   3  24     1825.71     1795.27     97.89 o 
   6   3  24     2154.11     2163.07    162.41 o 
   7   3  24       38.43       94.16    115.33 o 
   8   3  24       47.55       21.94    126.84 o 
   9   3  24       39.67       83.74    207.08 o 
   0   4  24     5794.79     5450.39    163.07 o 
   1   4  24     4413.19     4447.05    102.48 o 
   2   4  24      867.31      885.93     43.82 o 
   3   4  24     5684.42     5762.53    106.49 o 
   4   4  24      135.82      170.51     49.12 o 
   5   4  24       70.28       41.86     65.22 o 
   6   4  24     1269.41     1286.87    128.48 o 
   7   4  24      623.51      337.55    154.12 o 
   8   4  24      281.29      230.12    144.44 o 
   9   4  24       56.10      136.48    153.36 o 
   1   5  24     5283.96     5179.80    108.07 o 
   2   5  24     5133.79     5300.65    113.69 o 
   3   5  24     4200.47     4071.36     96.30 o 
   4   5  24     2695.68     2877.81    101.28 o 
   5   5  24     1329.79     1201.13    103.25 o 
   6   5  24      405.66      535.69     98.44 o 
   7   5  24      336.28      432.87    141.37 o 
   8   5  24      477.27      315.88    149.70 o 
   9   5  24      226.06      296.03    164.69 o 
   0   6  24     7300.24     7208.68    210.11 o 
   1   6  24      297.51      300.48     48.49 o 
   2   6  24     8078.96     8156.98    151.17 o 
   3   6  24        5.94        8.81     46.06 o 
   4   6  24      647.53      403.02     73.28 o 
   5   6  24     1264.21     1249.68    152.53 o 
   6   6  24      185.37      172.22    100.91 o 
   7   6  24      433.96       48.36    136.31 o 
   8   6  24      135.13       70.97    142.79 o 
   9   6  24      221.23      186.06    156.31 o 
   1   7  24      547.75      620.74     60.38 o 
   2   7  24     2904.33     2961.47    118.92 o 
   3   7  24     9227.86     9005.83    205.18 o 
   4   7  24     3879.65     4131.84    143.81 o 
   5   7  24     7163.28     6532.66    294.61 o 
   6   7  24     1896.51     2018.05    166.63 o 
   7   7  24      512.60      475.69    186.55 o 
   8   7  24      487.57      682.98    165.65 o 
   0   8  24    15152.25    15198.43    371.72 o 
   1   8  24       57.05       82.35     53.08 o 
   2   8  24     4121.87     4325.29    158.49 o 
   3   8  24      945.55      863.81     85.86 o 
   4   8  24      352.61      279.35     63.48 o 
   5   8  24     4525.60     4784.92    238.64 o 
   6   8  24      310.80      259.05    110.93 o 
   7   8  24     2347.12     2054.46    246.54 o 
   8   8  24      572.19      282.65    156.32 o 
   1   9  24     4206.81     4646.46    302.08 o 
   2   9  24     1815.40     1820.62    130.98 o 
   3   9  24      764.18      777.43     99.72 o 
   4   9  24     2049.27     2117.17    131.24 o 
   5   9  24      179.27      251.18    108.98 o 
   6   9  24       92.06      180.24    149.87 o 
   7   9  24      212.50      207.16    195.57 o 
   0  10  24      462.04      504.04    229.12 o 
   1  10  24      990.95      848.94    110.99 o 
   2  10  24      568.43      503.72    105.55 o 
   3  10  24     1435.76     1496.36    124.10 o 
   4  10  24     1692.95     1743.50    146.06 o 
   5  10  24      276.21      246.64    113.53 o 
   6  10  24       33.19      472.77    148.82 o 
   7  10  24      341.17      150.69    147.04 o 
   1  11  24       23.80       12.86     96.33 o 
   2  11  24      212.46      216.77    107.49 o 
   3  11  24       84.63      132.37    106.89 o 
   4  11  24      982.39      867.37    135.31 o 
   5  11  24      100.27     -103.55    126.34 o 
   6  11  24      469.70      536.77    157.75 o 
   0  12  24        4.35      -86.65    149.67 o 
   1  12  24       11.90     -102.12    102.12 o 
   2  12  24       53.32      149.82    100.99 o 
   3  12  24       73.79      -59.88    109.30 o 
   4  12  24        3.43       34.78    130.78 o 
   5  12  24       10.59      -33.23    162.75 o 
   1  13  24      206.95      -70.97    110.76 o 
   2  13  24       24.54      118.25    119.32 o 
   3  13  24       80.40       50.76    117.68 o 
   4  13  24        6.08      -62.82    231.77 o 
   0  14  24     1129.43     1099.73    215.63 o 
   1  14  24      301.84      384.01    130.02 o 
   2  14  24      467.34      564.63    197.23 o 
   1   1  25    10915.79    10956.73    162.19 o 
   2   1  25    13849.21    13582.52    195.24 o 
   3   1  25     2423.18     2322.57     67.92 o 
   4   1  25    15657.86    15476.99    228.89 o 
   5   1  25        0.11       29.93     48.51 o 
   6   1  25     1746.15     1979.32    138.04 o 
   7   1  25     1513.16     1544.57    209.98 o 
   8   1  25       72.12       55.10    165.97 o 
   9   1  25      521.07      123.62    192.85 o 
  10   1  25       24.30      133.14    206.28 o 
   0   2  25    22599.55    20141.70    410.80 o 
   1   2  25      947.97      949.83     44.15 o 
   2   2  25    13483.37    12772.77    179.10 o 
   3   2  25      578.72      610.89     39.99 o 
   4   2  25     1168.78     1257.40     65.31 o 
   5   2  25     2298.25     2429.59     98.64 o 
   6   2  25       91.70       67.90     73.20 o 
   7   2  25      853.16      918.76    149.70 o 
   8   2  25      115.24       36.71    175.49 o 
   9   2  25      172.93      264.97    202.56 o 
  10   2  25       50.16      147.28    271.30 o 
   1   3  25     2297.15     2013.77     61.77 o 
   2   3  25     2233.17     2292.70     63.04 o 
   3   3  25      456.32      500.49     41.19 o 
   4   3  25     1283.58     1466.97     74.91 o 
   5   3  25      307.36      367.84     65.03 o 
   6   3  25      370.43      385.31    170.54 o 
   7   3  25      399.88      412.52    150.24 o 
   8   3  25     5316.26     4742.62    332.37 o 
   9   3  25      750.10      422.71    210.70 o 
   0   4  25     5240.58     4698.66    151.47 o 
   1   4  25     1398.28     1439.24     59.51 o 
   2   4  25     6461.97     6491.43    114.34 o 
   3   4  25     5298.79     5381.55    103.27 o 
   4   4  25     7188.07     7135.94    154.24 o 
   5   4  25      695.77      678.00     85.28 o 
   6   4  25     4300.97     3964.65    195.99 o 
   7   4  25      697.27      407.78    140.23 o 
   8   4  25      474.83      592.66    161.21 o 
   9   4  25     2372.93     2745.37    299.97 o 
   1   5  25     6880.40     6578.01    124.98 o 
   2   5  25      245.91      285.83     43.51 o 
   3   5  25     1299.44     1285.28     60.63 o 
   4   5  25     2422.31     2553.61    109.19 o 
   5   5  25       83.22      121.27     77.32 o 
   6   5  25     7726.62     7000.23    515.48 o 
   7   5  25       75.75      383.90    140.29 o 
   8   5  25     1792.76     1737.72    192.69 o 
   9   5  25        0.23     -144.50    144.50 o 
   0   6  25     5873.48     5741.93    184.73 o 
   1   6  25       15.37       32.60     42.65 o 
   2   6  25     9303.77     9161.64    164.65 o 
   3   6  25      429.92      448.52     58.59 o 
   4   6  25     5196.44     4988.13    151.62 o 
   5   6  25      414.80      258.90     95.30 o 
   6   6  25       89.15       81.25    103.20 o 
   7   6  25      618.04      499.28    148.49 o 
   8   6  25      792.80      926.70    202.80 o 
   9   6  25       76.43       18.75    151.80 o 
   1   7  25      165.13      164.24     51.13 o 
   2   7  25     1103.59     1202.35     85.30 o 
   3   7  25        7.08       68.93     64.39 o 
   4   7  25      533.38      632.01     82.06 o 
   5   7  25       33.92      199.12     84.70 o 
   6   7  25       37.38        4.72    100.84 o 
   7   7  25       36.79      -47.93    133.57 o 
   8   7  25      345.97      535.17    165.41 o 
   0   8  25      873.73      886.68    102.07 o 
   1   8  25       89.37       88.59     55.35 o 
   2   8  25     1848.67     1853.63    114.27 o 
   3   8  25      194.67      160.23     69.29 o 
   4   8  25      359.05      330.63     74.17 o 
   5   8  25      682.86      798.57    118.19 o 
   6   8  25      559.63      524.51    125.73 o 
   7   8  25      188.17      185.11    143.18 o 
   8   8  25      803.09      746.74    261.22 o 
   1   9  25     3783.19     3479.28    282.35 o 
   2   9  25     2491.75     2478.97    211.34 o 
   3   9  25     1004.75      992.74    105.80 o 
   4   9  25       56.85       27.85     85.51 o 
   5   9  25       42.96      -33.31    100.87 o 
   6   9  25     1000.33      847.84    159.30 o 
   7   9  25       85.92      100.40    135.71 o 
   0  10  25       86.27      112.19    132.07 o 
   1  10  25      221.57      451.23    102.49 o 
   2  10  25      642.23      627.49    111.44 o 
   3  10  25      408.42      439.09     98.63 o 
   4  10  25     3811.94     3970.62    193.87 o 
   5  10  25       52.26      315.72    118.12 o 
   6  10  25     1826.81     1700.03    201.45 o 
   7  10  25      376.91      551.56    180.58 o 
   1  11  25      652.48      743.62    183.70 o 
   2  11  25       25.92       43.43    100.97 o 
   3  11  25       74.58      259.97    108.35 o 
   4  11  25      199.23      185.27    149.06 o 
   5  11  25        6.63      -53.39    141.65 o 
   6  11  25       37.39       96.48    172.93 o 
   0  12  25     9990.85    10385.56    607.12 o 
   1  12  25       46.61     -104.27    104.27 o 
   2  12  25     2386.81     2311.25    151.27 o 
   3  12  25       15.71       62.45    137.71 o 
   4  12  25       12.44      136.64    134.65 o 
   5  12  25        4.18        7.80    166.51 o 
   1  13  25       37.31       56.57    115.60 o 
   2  13  25      464.27      649.47    139.22 o 
   3  13  25      119.98      204.16    125.38 o 
   4  13  25      231.22      227.01    172.49 o 
   0  14  25      134.75      264.17    183.03 o 
   1  14  25       18.30       48.40    123.99 o 
   2  14  25        7.46       95.94    138.60 o 
   0   0  26     1324.30     2223.10    188.32 o 
   1   0  26     2371.92     2394.42     80.23 o 
   2   0  26    12373.64    11639.70    227.75 o 
   3   0  26      670.44      689.67     59.59 o 
   4   0  26    26637.86    26855.58    547.34 o 
   5   0  26     6318.79     6494.40    243.72 o 
   6   0  26     2570.15     2445.03    215.41 o 
   7   0  26      898.74      887.09    267.48 o 
   8   0  26       74.14      -56.44    222.21 o 
   9   0  26      920.74      975.56    318.62 o 
  10   0  26      224.52     -148.44    279.53 o 
   1   1  26      420.50      538.22     36.19 o 
   2   1  26     3787.94     3724.25     81.12 o 
   3   1  26      175.18      109.79     31.28 o 
   4   1  26    12811.90    12664.58    197.21 o 
   5   1  26       67.62       89.67     49.28 o 
   6   1  26     4385.56     4812.73    218.07 o 
   7   1  26     1087.04      862.26    186.70 o 
   8   1  26      166.89       14.07    171.45 o 
   9   1  26      120.67      441.07    227.65 o 
  10   1  26      290.75      428.54    220.52 o 
   0   2  26     2020.71     2115.89    154.47 o 
   1   2  26      328.19      317.71     32.29 o 
   2   2  26     1413.36     1413.06     62.81 o 
   3   2  26    11093.09    10877.23    161.09 o 
   4   2  26     2727.15     2962.37     91.77 o 
   5   2  26    13167.99    13344.73    250.59 o 
   6   2  26     3188.37     3491.88    146.12 o 
   7   2  26      464.60      709.39    226.18 o 
   8   2  26     1163.17      795.20    384.46 o 
   9   2  26     1081.84     1001.30    233.29 o 
   1   3  26     1652.61     1631.55     92.94 o 
   2   3  26     1245.49     1197.80     49.18 o 
   3   3  26     3017.33     2957.20     80.70 o 
   4   3  26      326.26      418.01     51.37 o 
   5   3  26      175.69      281.09     66.33 o 
   6   3  26      441.34      351.39     96.75 o 
   7   3  26     2532.34     2822.81    202.30 o 
   8   3  26      736.61      681.89    211.69 o 
   9   3  26       96.76      214.31    199.43 o 
   0   4  26     1631.15     1740.39     95.24 o 
   1   4  26     1994.09     2009.82     65.77 o 
   2   4  26      186.18      198.64     35.76 o 
   3   4  26     5577.72     5428.04    110.11 o 
   4   4  26     1779.07     1743.22     89.08 o 
   5   4  26       27.18      -67.73     67.73 o 
   6   4  26     1978.40     1823.23    122.84 o 
   7   4  26      340.41      329.32    136.65 o 
   8   4  26      287.66       45.11    136.79 o 
   9   4  26      556.55      557.57    226.33 o 
   1   5  26     6551.80     6594.19    146.27 o 
   2   5  26     3116.53     3226.94     89.34 o 
   3   5  26      709.42      708.51     52.20 o 
   4   5  26     1152.23     1027.57     83.76 o 
   5   5  26     1415.05     1357.18    153.44 o 
   6   5  26      961.95     1130.42    181.87 o 
   7   5  26     1099.67      959.39    160.41 o 
   8   5  26     1356.37     1256.25    179.38 o 
   9   5  26      485.12      501.84    256.25 o 
   0   6  26    24756.81    24100.37    511.08 o 
   1   6  26     2857.54     2778.63     92.81 o 
   2   6  26     6487.70     6547.88    133.92 o 
   3   6  26     2033.71     1838.34     89.49 o 
   4   6  26      537.79      685.51     86.60 o 
   5   6  26        7.90      -75.60     75.60 o 
   6   6  26     2023.16     1823.96    145.77 o 
   7   6  26        2.90      222.80    133.72 o 
   8   6  26      773.06      640.49    166.88 o 
   9   6  26      454.83      477.02    169.78 o 
   1   7  26    11729.06    11961.98    217.65 o 
   2   7  26     9528.84     9240.40    213.27 o 
   3   7  26       18.42        5.06     62.04 o 
   4   7  26     3204.18     3433.41    132.20 o 
   5   7  26     3122.06     2353.32    193.93 o 
   6   7  26      292.60      342.93    114.02 o 
   7   7  26     1264.46     1473.93    182.21 o 
   8   7  26      319.44      452.75    161.91 o 
   0   8  26     4223.31     4493.04    183.09 o 
   1   8  26     1059.03     1173.22     80.43 o 
   2   8  26     4359.71     4347.37    216.62 o 
   3   8  26      637.81      815.36    122.25 o 
   4   8  26     3199.76     3390.94    220.83 o 
   5   8  26       14.19       78.22    101.88 o 
   6   8  26     2883.14     2973.23    181.47 o 
   7   8  26       12.63       76.60    139.69 o 
   8   8  26     1145.00     1435.55    252.11 o 
   1   9  26     2802.88     3128.91    158.22 o 
   2   9  26      574.66      431.65    125.54 o 
   3   9  26       10.01       51.90     81.61 o 
   4   9  26      566.06      235.08    107.56 o 
   5   9  26        7.09       45.90    106.53 o 
   6   9  26      126.85      127.24    133.32 o 
   7   9  26       70.60      120.48    145.97 o 
   0  10  26     1317.58     1145.90    174.92 o 
   1  10  26      634.75      721.18    113.01 o 
   2  10  26      722.28      631.00    123.97 o 
   3  10  26      381.51      240.89     95.23 o 
   4  10  26      175.62      208.30    150.88 o 
   5  10  26       58.57       -9.14    119.60 o 
   6  10  26       78.07     -113.93    132.77 o 
   7  10  26       12.41      134.29    145.57 o 
   1  11  26      176.95       26.12     97.00 o 
   2  11  26      392.42      266.23    107.36 o 
   3  11  26        0.94       63.99    106.57 o 
   4  11  26      423.46      322.75    120.12 o 
   5  11  26       46.80      156.39    138.14 o 
   6  11  26      192.70      311.89    187.03 o 
   0  12  26      118.06      234.79    200.32 o 
   1  12  26       34.39        7.73    106.49 o 
   2  12  26      402.22      439.54    111.71 o 
   3  12  26        1.55      -29.90    112.81 o 
   4  12  26      190.19      190.68    141.21 o 
   5  12  26        7.48       76.55    169.83 o 
   1  13  26      161.98      266.84    121.96 o 
   2  13  26      166.82      177.20    122.96 o 
   3  13  26      435.78      456.75    168.17 o 
   4  13  26      805.97      758.96    207.02 o 
   0  14  26      147.59      189.08    186.77 o 
   1  14  26        9.20       54.92    122.71 o 
   1   1  27     6657.81     6692.05    109.81 o 
   2   1  27     3869.41     3820.76     82.91 o 
   3   1  27     1653.91     1691.86     65.32 o 
   4   1  27     2658.14     3021.34     84.50 o 
   5   1  27     5617.90     5990.19    138.71 o 
   6   1  27        7.73     -130.95    130.95 o 
   7   1  27     1859.19     1912.48    315.83 o 
   8   1  27      143.74      109.80    173.41 o 
   9   1  27      158.85       42.09    188.93 o 
   0   2  27      513.52      399.76     56.48 o 
   1   2  27     4508.14     4605.14     88.29 o 
   2   2  27     1128.59     1152.97     51.70 o 
   3   2  27     4897.43     4901.03     95.81 o 
   4   2  27    11328.07    11139.19    222.87 o 
   5   2  27      120.17      139.02     57.28 o 
   6   2  27     5984.51     6438.31    226.25 o 
   7   2  27     1544.76     1244.54    210.94 o 
   8   2  27      782.79      757.03    215.16 o 
   9   2  27      264.69      269.91    204.74 o 
   1   3  27    23426.30    22698.50    306.46 o 
   2   3  27     5006.52     5025.01    135.60 o 
   3   3  27     6789.95     6930.72    125.11 o 
   4   3  27    10902.84    10677.79    183.92 o 
   5   3  27      204.67      234.40     78.35 o 
   6   3  27     7732.84     7909.85    415.15 o 
   7   3  27     1501.74     1612.96    200.74 o 
   8   3  27     1360.20     1267.39    233.76 o 
   9   3  27      533.70      271.76    211.61 o 
   0   4  27     9942.15     9517.99    240.91 o 
   1   4  27      409.25      397.00     42.26 o 
   2   4  27     9848.69     9553.58    150.71 o 
   3   4  27     1537.60     1699.18     65.31 o 
   4   4  27     5346.31     5674.42    127.97 o 
   5   4  27      304.66      262.11     86.44 o 
   6   4  27      816.93      821.37    103.82 o 
   7   4  27      768.43      694.90    153.79 o 
   8   4  27       64.21     -135.23    135.23 o 
   9   4  27      765.34      563.02    225.98 o 
   1   5  27     2036.21     1986.39     77.15 o 
   2   5  27     2607.56     2502.17    108.47 o 
   3   5  27       52.15      100.94     46.49 o 
   4   5  27     3484.87     3515.70    160.55 o 
   5   5  27       65.14       48.94     75.68 o 
   6   5  27      782.23      727.51    102.62 o 
   7   5  27     1681.97     1876.01    195.34 o 
   8   5  27      220.21      162.55    144.77 o 
   9   5  27      941.66     1025.31    239.03 o 
   0   6  27      773.90      779.22    138.56 o 
   1   6  27      380.44      389.39     53.81 o 
   2   6  27     1205.46     1147.24     68.74 o 
   3   6  27     2387.30     2424.06     97.15 o 
   4   6  27      428.98      470.24     77.27 o 
   5   6  27      711.40      933.63    165.23 o 
   6   6  27     1094.11     1191.83    131.83 o 
   7   6  27      408.84      347.41    170.23 o 
   8   6  27      671.79      794.78    170.52 o 
   9   6  27     2271.44     2223.27    278.68 o 
   1   7  27     1203.81     1261.06    100.45 o 
   2   7  27        0.88       57.59     64.76 o 
   3   7  27      353.92      348.42    101.74 o 
   4   7  27       24.80       45.85     69.72 o 
   5   7  27       11.25       79.03     61.00 o 
   6   7  27      109.32       -3.11    104.94 o 
   7   7  27      398.14      592.52    156.03 o 
   8   7  27       66.64      153.89    148.70 o 
   0   8  27      112.19      182.42     93.93 o 
   1   8  27      207.32      178.82     72.84 o 
   2   8  27        9.40      -34.12     76.28 o 
   3   8  27     1437.30     1375.53    107.49 o 
   4   8  27      161.26      115.94     76.62 o 
   5   8  27     2905.16     2722.73    163.82 o 
   6   8  27      402.09      508.88    126.56 o 
   7   8  27       45.77       93.57    142.76 o 
   8   8  27      613.79      526.81    246.97 o 
   1   9  27     4046.80     4045.40    193.04 o 
   2   9  27      236.34      211.49     90.95 o 
   3   9  27        6.57       98.35     80.17 o 
   4   9  27       29.36       82.16     80.35 o 
   5   9  27      335.45      234.55    107.69 o 
   6   9  27       29.37      -99.92    144.75 o 
   7   9  27        8.00     -110.64    135.87 o 
   0  10  27     3880.72     3927.63    497.34 o 
   1  10  27      316.32      225.83     99.80 o 
   2  10  27     2750.16     2824.69    166.35 o 
   3  10  27      757.24      580.15    109.14 o 
   4  10  27      794.56      929.48    170.34 o 
   5  10  27      426.82      330.42    178.46 o 
   6  10  27      321.44      330.34    154.14 o 
   7  10  27      141.71      126.78    150.84 o 
   1  11  27     1362.01     1032.68    128.64 o 
   2  11  27     1212.51     1190.72    134.56 o 
   3  11  27      485.27      440.89    116.63 o 
   4  11  27     2275.40     2242.07    165.18 o 
   5  11  27       66.81       78.94    137.89 o 
   6  11  27     1158.77     1421.71    230.34 o 
   0  12  27      269.37      424.82    170.79 o 
   1  12  27      263.53      169.87    116.30 o 
   2  12  27      140.21      197.92    105.87 o 
   3  12  27      908.45      915.65    143.83 o 
   4  12  27      662.24      410.83    150.53 o 
   5  12  27        9.92       22.18    205.75 o 
   1  13  27       47.85      130.65    121.05 o 
   2  13  27      149.33      147.81    125.65 o 
   3  13  27      622.34      562.39    139.91 o 
   0  14  27       10.68      194.32    176.06 o 
   1  14  27       21.54      -23.41    124.65 o 
   0   0  28     2151.95     2231.45    104.52 o 
   1   0  28     8356.00     8691.68    182.74 o 
   2   0  28      349.81      392.46     47.99 o 
   3   0  28     7873.86     8014.38    219.83 o 
   4   0  28     3141.34     3159.40    130.05 o 
   5   0  28     2726.66     3129.07    173.11 o 
   6   0  28     6137.01     6214.98    326.02 o 
   7   0  28     4387.36     3988.38    419.15 o 
   8   0  28     5347.53     4109.78    441.49 o 
   9   0  28     1721.26     2648.05    414.74 o 
   1   1  28    17107.89    16937.63    224.10 o 
   2   1  28      390.11      511.35     39.34 o 
   3   1  28    23696.00    23317.15    297.06 o 
   4   1  28     1952.43     2003.54     74.87 o 
   5   1  28     5321.02     5564.96    173.47 o 
   6   1  28       44.13      128.65    140.88 o 
   7   1  28       69.56       42.88    162.00 o 
   8   1  28     1491.61     1659.93    440.46 o 
   9   1  28        1.90     -171.02    171.02 o 
   0   2  28    34037.68    32794.49    724.37 o 
   1   2  28      492.27      427.79     36.39 o 
   2   2  28    13220.10    12784.18    182.44 o 
   3   2  28     1422.67     1493.76     65.47 o 
   4   2  28        8.05       80.26     44.85 o 
   5   2  28     1502.61     1408.45     96.58 o 
   6   2  28     3524.83     4024.47    211.99 o 
   7   2  28      729.01      693.27    190.90 o 
   8   2  28     1078.80     1400.99    277.62 o 
   9   2  28      268.85       76.31    188.51 o 
   1   3  28     3627.22     3877.32     88.22 o 
   2   3  28      323.17      335.09     37.97 o 
   3   3  28      314.04      466.24     44.61 o 
   4   3  28     4133.38     4297.23    108.95 o 
   5   3  28        8.49       36.48     70.20 o 
   6   3  28     3814.75     3932.50    176.27 o 
   7   3  28        5.86      -38.94    116.04 o 
   8   3  28        2.11      -78.61    185.03 o 
   9   3  28      134.34     -113.47    197.80 o 
   0   4  28    20080.59    18927.38    408.35 o 
   1   4  28      280.43      386.26     46.67 o 
   2   4  28     1434.55     1510.57     57.96 o 
   3   4  28      242.95      278.14     43.68 o 
   4   4  28     1253.70     1291.98     74.79 o 
   5   4  28        8.40      -60.48     71.97 o 
   6   4  28      864.29      870.44    105.90 o 
   7   4  28        3.59       73.75    106.91 o 
   8   4  28       15.69      137.58    184.89 o 
   9   4  28        4.95     -190.30    190.30 o 
   1   5  28     2033.14     1880.70     76.06 o 
   2   5  28     1569.54     1529.25     73.35 o 
   3   5  28      173.21      172.95     48.50 o 
   4   5  28     2611.10     2772.01    114.57 o 
   5   5  28        5.30      -13.03     77.46 o 
   6   5  28     3007.68     2857.03    149.19 o 
   7   5  28      406.83      722.25    171.11 o 
   8   5  28      622.26      301.85    154.97 o 
   9   5  28        3.70     -119.44    198.99 o 
   0   6  28     1253.75     1519.99    164.99 o 
   1   6  28      353.67      367.97     62.37 o 
   2   6  28      558.88      610.79     65.28 o 
   3   6  28       21.90      -41.82     52.76 o 
   4   6  28      558.39      504.86     77.67 o 
   5   6  28      587.06      662.03    117.79 o 
   6   6  28       91.35      192.06     83.26 o 
   7   6  28      647.46      569.92    151.86 o 
   8   6  28      183.76      220.52    150.90 o 
   1   7  28     7489.01     7931.53    177.13 o 
   2   7  28     4600.16     4771.65    163.37 o 
   3   7  28     1699.94     1783.71    101.52 o 
   4   7  28     1481.51     1601.63    103.31 o 
   5   7  28      538.26      361.97    106.68 o 
   6   7  28      227.75      301.16    112.67 o 
   7   7  28      134.16      442.19    150.77 o 
   8   7  28      790.21      894.31    183.17 o 
   0   8  28      495.54      569.10    109.92 o 
   1   8  28        7.37       -5.36     70.06 o 
   2   8  28     2164.00     2112.20    133.80 o 
   3   8  28      676.82      638.87     93.45 o 
   4   8  28     1685.18     1532.81    108.08 o 
   5   8  28     2171.96     2280.95    158.61 o 
   6   8  28      138.66      -41.94    106.96 o 
   7   8  28     1404.34     1081.04    348.08 o 
   8   8  28      194.84       62.43    151.63 o 
   1   9  28     3886.27     4025.13    177.81 o 
   2   9  28     1744.60     1696.02    135.57 o 
   3   9  28      964.82      936.98    122.22 o 
   4   9  28      861.40      915.50    127.27 o 
   5   9  28        6.75      -92.96    102.28 o 
   6   9  28      104.52      150.92    119.24 o 
   7   9  28       28.14      108.14    147.57 o 
   0  10  28     1404.66     1246.71    177.77 o 
   1  10  28      155.86      217.84    102.49 o 
   2  10  28        2.69       29.45     97.10 o 
   3  10  28       29.71        9.18     85.30 o 
   4  10  28     2385.10     2166.76    163.04 o 
   5  10  28       20.85       95.94    132.81 o 
   6  10  28       58.95       47.95    165.39 o 
   1  11  28      176.65       86.15    103.29 o 
   2  11  28      618.28      477.73    114.32 o 
   3  11  28      381.51      370.27    117.30 o 
   4  11  28     1367.18     1466.44    151.04 o 
   5  11  28       98.57      192.25    141.17 o 
   6  11  28      324.32      341.30    187.15 o 
   0  12  28     1731.25     1670.66    223.17 o 
   1  12  28       67.19       86.40    114.13 o 
   2  12  28      964.60      946.38    154.51 o 
   3  12  28        4.20     -117.18    117.18 o 
   4  12  28       36.60     -106.04    106.04 o 
   5  12  28      183.72      296.55    185.91 o 
   1  13  28        5.85       54.81    118.27 o 
   2  13  28        1.56       46.35    139.83 o 
   3  13  28      110.99      116.00    129.23 o 
   0  14  28      965.90      585.55    205.13 o 
   1   1  29    16736.27    17287.78    229.19 o 
   2   1  29    12808.84    12177.43    183.58 o 
   3   1  29     2874.57     3035.61     78.43 o 
   4   1  29     7104.45     6896.68    143.66 o 
   5   1  29      350.44      330.45     61.31 o 
   6   1  29       83.28      164.40    169.45 o 
   7   1  29       99.13      121.55    159.62 o 
   8   1  29      613.63      205.28    187.40 o 
   9   1  29       91.78      -83.92    179.27 o 
   0   2  29      226.17      447.95    125.51 o 
   1   2  29     6343.56     6046.19    106.35 o 
   2   2  29      283.86      326.86     40.48 o 
   3   2  29     7428.25     7495.19    126.96 o 
   4   2  29     1770.69     1620.96     74.79 o 
   5   2  29     1156.73     1207.48     87.29 o 
   6   2  29       21.39      107.75    135.62 o 
   7   2  29      239.18      223.03    164.97 o 
   8   2  29       23.68      146.41    203.25 o 
   9   2  29      854.56      758.85    226.69 o 
   1   3  29     5413.50     5274.21    105.41 o 
   2   3  29      313.22      271.35     37.85 o 
   3   3  29     3710.66     3871.17    119.99 o 
   4   3  29     1077.95     1283.22     81.86 o 
   5   3  29     5568.45     5747.89    195.21 o 
   6   3  29     1184.12     1074.20    123.46 o 
   7   3  29     4933.30     5991.43    898.26 o 
   8   3  29       13.51       12.21    176.15 o 
   9   3  29     1254.65     1843.82    267.04 o 
   0   4  29     9282.63     9619.31    245.88 o 
   1   4  29       69.84       37.23     40.19 o 
   2   4  29      982.02      938.63     50.56 o 
   3   4  29     1131.08     1118.09     65.15 o 
   4   4  29      678.31      704.41     69.08 o 
   5   4  29     2385.12     2447.37    195.30 o 
   6   4  29     1944.20     1865.38    126.78 o 
   7   4  29      728.05      782.13    130.93 o 
   8   4  29     1159.63     1107.85    225.93 o 
   9   4  29      433.91      266.73    207.14 o 
   1   5  29     2991.54     2876.98     94.42 o 
   2   5  29     1242.45     1236.35     63.00 o 
   3   5  29     9207.84     9456.66    191.14 o 
   4   5  29     4019.93     4053.68    135.95 o 
   5   5  29     4145.20     4118.70    161.45 o 
   6   5  29      806.87      868.31    110.33 o 
   7   5  29       36.15      308.09    137.55 o 
   8   5  29      297.72      114.11    149.08 o 
   9   5  29        5.65     -134.72    195.01 o 
   0   6  29     2522.44     2707.30    131.87 o 
   1   6  29      712.13      749.69     65.77 o 
   2   6  29     1071.41     1083.07     73.85 o 
   3   6  29     8291.56     8018.43    228.89 o 
   4   6  29      138.42       95.15     69.82 o 
   5   6  29     6422.53     6477.68    277.41 o 
   6   6  29      535.43      314.17    107.08 o 
   7   6  29      571.49      439.85    231.57 o 
   8   6  29      421.57      534.70    163.65 o 
   1   7  29      566.31      756.08     71.29 o 
   2   7  29       92.44      138.55     69.56 o 
   3   7  29      155.19       76.98     73.14 o 
   4   7  29      650.40      553.72     84.63 o 
   5   7  29        0.55      -37.57     81.96 o 
   6   7  29        1.82       40.08    105.07 o 
   7   7  29       12.51      -70.89    127.67 o 
   8   7  29       12.40      133.81    163.93 o 
   0   8  29       26.98       73.33     89.90 o 
   1   8  29        8.30       16.13     78.99 o 
   2   8  29      269.08      129.00     83.92 o 
   3   8  29      412.42      240.90     81.90 o 
   4   8  29      312.39      280.11     88.89 o 
   5   8  29     1660.79     1693.76    222.85 o 
   6   8  29     1601.43     1674.75    158.56 o 
   7   8  29      124.24       57.65    142.15 o 
   8   8  29      692.87      840.65    175.84 o 
   1   9  29     1289.25     1430.99    132.95 o 
   2   9  29      423.46      534.12    108.06 o 
   3   9  29     3373.78     3444.48    157.31 o 
   4   9  29      242.06      215.71     95.72 o 
   5   9  29     1952.53     1864.57    185.85 o 
   6   9  29       54.34       22.78    113.14 o 
   7   9  29        2.28      225.08    149.54 o 
   0  10  29     3266.95     3293.57    246.73 o 
   1  10  29      452.92      602.33    116.69 o 
   2  10  29     2371.64     2671.73    162.59 o 
   3  10  29     2045.09     1765.34    133.76 o 
   4  10  29       16.66      126.81    107.43 o 
   5  10  29      871.63      955.21    265.40 o 
   6  10  29      554.07      309.28    174.69 o 
   1  11  29     1208.34      841.14    127.66 o 
   2  11  29      301.76      440.63    116.66 o 
   3  11  29      141.56      244.72    116.27 o 
   4  11  29        6.97        6.32    110.92 o 
   5  11  29      495.08      515.48    153.89 o 
   6  11  29        9.99     -107.63    169.64 o 
   0  12  29      724.10      722.92    185.43 o 
   1  12  29      626.95      598.46    128.13 o 
   2  12  29       63.44       40.73    102.20 o 
   3  12  29     1734.65     1914.67    196.64 o 
   4  12  29        0.13     -141.15    141.15 o 
   5  12  29      146.20      363.06    250.14 o 
   1  13  29     1148.74     1329.80    155.04 o 
   2  13  29      404.80      439.95    130.17 o 
   3  13  29      273.91      256.62    263.47 o 
   0   0  30     9940.96    10193.06    271.10 o 
   1   0  30     1282.30     1331.01     67.19 o 
   2   0  30     3692.62     3788.16    110.23 o 
   3   0  30     7468.22     7648.22    207.35 o 
   4   0  30       25.97       22.85     67.07 o 
   5   0  30    24754.01    25802.64    647.21 o 
   6   0  30     1064.88     1477.60    267.48 o 
   7   0  30     8071.72     8052.01    568.17 o 
   8   0  30      127.79      136.68    247.79 o 
   9   0  30       64.02      285.41    300.40 o 
   1   1  30     5740.10     6175.27    107.72 o 
   2   1  30     1451.52     1652.90     58.61 o 
   3   1  30     8690.45     8690.98    138.99 o 
   4   1  30      786.97      777.65     64.90 o 
   5   1  30     6424.17     6491.30    175.09 o 
   6   1  30        9.14      -22.68    134.41 o 
   7   1  30      728.90      660.06    209.13 o 
   8   1  30      733.43      619.96    201.29 o 
   9   1  30       66.15      163.75    192.10 o 
   0   2  30     1953.75     2008.00     99.53 o 
   1   2  30      108.29      177.68     32.97 o 
   2   2  30      949.16      862.57     47.15 o 
   3   2  30      505.79      499.33     42.99 o 
   4   2  30     1087.95     1123.13     74.20 o 
   5   2  30      197.46      197.22     65.18 o 
   6   2  30     1482.63     1654.00    359.19 o 
   7   2  30      120.10      -43.81    149.62 o 
   8   2  30      250.36       37.45    179.47 o 
   9   2  30     1569.94     1652.90    342.58 o 
   1   3  30     1384.14     1442.02     57.91 o 
   2   3  30      318.25      300.93     42.46 o 
   3   3  30      186.80      145.26     40.88 o 
   4   3  30       93.97      149.90     52.91 o 
   5   3  30     1522.71     1539.29    113.87 o 
   6   3  30      915.98     1241.26    125.48 o 
   7   3  30     1889.25     1620.11    265.27 o 
   8   3  30      507.61      419.86    215.01 o 
   9   3  30      239.43      242.62    210.22 o 
   0   4  30       77.82      123.07     74.84 o 
   1   4  30     2217.10     2318.10     81.23 o 
   2   4  30      631.75      702.78     48.25 o 
   3   4  30    10341.33    10313.40    168.65 o 
   4   4  30     1204.41     1184.86     77.81 o 
   5   4  30      786.14      682.62     91.06 o 
   6   4  30        8.88      107.23     87.09 o 
   7   4  30      109.00      143.32    111.02 o 
   8   4  30      726.02      716.70    210.85 o 
   9   4  30      205.27      462.96    425.62 o 
   1   5  30     1761.30     2017.38     80.65 o 
   2   5  30       26.10      -16.37     45.19 o 
   3   5  30     2939.36     2693.51    119.42 o 
   4   5  30        4.55      -26.84     62.46 o 
   5   5  30     9066.84     8643.89    235.44 o 
   6   5  30      210.80      155.14     93.99 o 
   7   5  30     2339.42     2639.79    209.53 o 
   8   5  30     1559.63     1575.54    194.64 o 
   9   5  30      327.35      327.19    351.40 o 
   0   6  30     4764.45     4663.63    356.23 o 
   1   6  30     1970.58     1865.44     82.64 o 
   2   6  30     2668.90     2783.42    146.39 o 
   3   6  30     5359.34     5177.28    141.04 o 
   4   6  30      106.86      101.18     67.23 o 
   5   6  30     2294.27     2345.71    135.67 o 
   6   6  30      133.57      242.62     94.86 o 
   7   6  30      226.05      217.32    144.54 o 
   8   6  30      109.27       82.10    149.16 o 
   1   7  30    15435.35    15452.57    317.09 o 
   2   7  30      896.59      990.08     95.57 o 
   3   7  30     3144.30     3091.59    137.41 o 
   4   7  30       59.59      -54.36     68.93 o 
   5   7  30      308.75      427.58     99.04 o 
   6   7  30     1256.79      998.94    135.32 o 
   7   7  30       70.92      183.58    140.53 o 
   8   7  30      136.77       57.17    153.20 o 
   0   8  30      127.56      162.65    109.90 o 
   1   8  30      390.18      341.36     93.31 o 
   2   8  30      528.54      327.08     91.80 o 
   3   8  30     2680.76     2474.78    131.71 o 
   4   8  30     1626.75     1533.32    119.98 o 
   5   8  30     1650.78     1775.13    149.49 o 
   6   8  30       82.76      286.73    125.37 o 
   7   8  30      969.35     1003.83    174.83 o 
   1   9  30      236.91      364.67     96.60 o 
   2   9  30      328.78      242.83    121.37 o 
   3   9  30      358.39      439.02     95.24 o 
   4   9  30      133.89       22.24     90.78 o 
   5   9  30     1717.14     1466.47    170.96 o 
   6   9  30      120.02      164.68    154.81 o 
   7   9  30     1634.77     1244.45    291.93 o 
   0  10  30     4933.82     5157.33    539.37 o 
   1  10  30      260.49      147.16    104.47 o 
   2  10  30      904.43     1094.81    130.08 o 
   3  10  30       24.79        7.42     91.67 o 
   4  10  30       65.44      137.23    109.79 o 
   5  10  30       57.35       19.05    131.26 o 
   6  10  30        7.74       77.24    139.94 o 
   1  11  30       63.78      105.49    103.69 o 
   2  11  30     1213.80     1198.26    138.00 o 
   3  11  30      619.07      566.17    117.67 o 
   4  11  30      448.41      752.50    133.62 o 
   5  11  30       44.60     -102.58    134.41 o 
   0  12  30       25.29       -1.59    151.30 o 
   1  12  30       22.47       72.76    112.94 o 
   2  12  30        4.16       79.75    105.34 o 
   3  12  30       89.39      156.48    120.60 o 
   4  12  30        0.31      -17.77    141.02 o 
   1  13  30      312.94      193.85    125.31 o 
   2  13  30      294.04      224.92    129.61 o 
   3  13  30     1269.30     1396.70    185.94 o 
   1   1  31     8284.00     8326.44    132.86 o 
   2   1  31    11601.86    11591.53    179.22 o 
   3   1  31     1061.99     1046.82     50.92 o 
   4   1  31     1407.97     1534.10     80.58 o 
   5   1  31      804.03      927.02     90.11 o 
   6   1  31      425.02      442.19    160.08 o 
   7   1  31     2105.75     2354.07    242.23 o 
   8   1  31      238.38      268.52    192.15 o 
   9   1  31      235.65      224.77    213.33 o 
   0   2  31      267.53      283.71     59.10 o 
   1   2  31        9.58       50.77     31.74 o 
   2   2  31     1685.25     1772.96     60.56 o 
   3   2  31       21.86        2.02     43.26 o 
   4   2  31     3192.11     3473.13    123.68 o 
   5   2  31     1964.46     1921.61    113.14 o 
   6   2  31       31.62      127.24    144.24 o 
   7   2  31     1430.26     1311.00    209.28 o 
   8   2  31       16.73      -44.20    309.51 o 
   9   2  31      507.58      371.45    212.68 o 
   1   3  31      965.91      994.86     53.82 o 
   2   3  31      429.66      368.19     41.41 o 
   3   3  31     1855.49     1828.01     67.29 o 
   4   3  31     1882.63     2113.86     94.75 o 
   5   3  31     4112.21     3934.12    150.19 o 
   6   3  31     3358.40     3087.95    190.97 o 
   7   3  31     2005.72     1725.21    285.56 o 
   8   3  31     1972.93     1455.02    242.07 o 
   9   3  31      636.46      482.70    213.18 o 
   0   4  31    42983.80    40136.85    782.83 o 
   1   4  31      133.33       96.23     42.57 o 
   2   4  31    15401.85    14980.34    230.97 o 
   3   4  31     2148.94     2478.56     78.74 o 
   4   4  31     1431.34     1422.87     83.38 o 
   5   4  31      565.41      470.63     89.33 o 
   6   4  31      212.05      283.63     93.67 o 
   7   4  31      771.30      814.14    183.10 o 
   8   4  31        0.31       95.13    183.81 o 
   9   4  31     2531.60     2681.16    301.77 o 
   1   5  31    17416.44    17028.56    275.65 o 
   2   5  31     3443.81     3243.67    101.09 o 
   3   5  31     1120.63      915.02     73.19 o 
   4   5  31      186.24      179.27     68.38 o 
   5   5  31      779.37      733.80    100.14 o 
   6   5  31       19.42      -33.66     85.00 o 
   7   5  31      371.39      394.18    146.84 o 
   8   5  31      861.83     1106.23    338.17 o 
   9   5  31        5.56      200.92    211.68 o 
   0   6  31     3660.78     3827.38    159.54 o 
   1   6  31      347.15      414.19     57.29 o 
   2   6  31     1756.46     1650.28     91.56 o 
   3   6  31     3067.68     3012.22    121.13 o 
   4   6  31       24.28      -34.57     67.57 o 
   5   6  31     1208.76     1227.95    113.19 o 
   6   6  31      226.85      241.22     99.65 o 
   7   6  31      309.56      295.15    146.01 o 
   8   6  31      429.17      264.80    271.04 o 
   1   7  31     2904.84     2967.67    118.57 o 
   2   7  31      441.39      392.27     97.63 o 
   3   7  31      491.26      423.72     86.14 o 
   4   7  31       38.93       -0.58     68.72 o 
   5   7  31      103.04      128.17     90.54 o 
   6   7  31      115.74       10.30    107.33 o 
   7   7  31      113.05      243.61    144.07 o 
   8   7  31       13.46      112.35    178.55 o 
   0   8  31        8.14      -38.87    139.32 o 
   1   8  31     1613.62     1645.54    125.44 o 
   2   8  31      460.77      300.06     92.65 o 
   3   8  31     2757.31     2810.99    203.24 o 
   4   8  31      288.70      550.67    107.01 o 
   5   8  31      840.79      908.50    150.69 o 
   6   8  31      323.94      105.64    108.14 o 
   7   8  31       11.95     -100.03    135.51 o 
   1   9  31     2072.46     2170.81    147.94 o 
   2   9  31        4.23       33.77     90.98 o 
   3   9  31       57.40       14.52     85.44 o 
   4   9  31      146.62       68.97     94.95 o 
   5   9  31       76.16      341.47    149.90 o 
   6   9  31       87.83       95.18    118.48 o 
   7   9  31      103.38      253.80    150.04 o 
   0  10  31     2805.82     2975.50    240.49 o 
   1  10  31      509.07      427.73    111.08 o 
   2  10  31     2208.34     2321.96    159.82 o 
   3  10  31      873.97      867.10    112.69 o 
   4  10  31      117.08      152.41    115.69 o 
   5  10  31      104.22      149.06    135.80 o 
   6  10  31       81.83      127.07    146.73 o 
   1  11  31     1539.17     1722.64    187.78 o 
   2  11  31       20.67       68.92    109.72 o 
   3  11  31     1297.48     1288.73    130.35 o 
   4  11  31      500.49      666.88    160.50 o 
   5  11  31      201.85      285.73    151.89 o 
   0  12  31      861.43      687.46    192.22 o 
   1  12  31        4.38     -121.04    121.04 o 
   2  12  31     1424.18     1494.28    163.07 o 
   3  12  31      189.49      483.43    129.32 o 
   4  12  31      845.57      833.87    147.64 o 
   1  13  31      211.36      320.28    129.75 o 
   2  13  31      304.48      304.93    147.64 o 
   3  13  31       43.72       53.41    144.97 o 
   0   0  32     1668.97     1731.00    101.55 o 
   1   0  32     1683.70     1578.89     73.64 o 
   2   0  32     2604.06     2561.89    112.55 o 
   3   0  32     2567.84     2703.48    120.47 o 
   4   0  32     4072.39     4037.68    186.23 o 
   5   0  32       68.17       57.51     87.59 o 
   6   0  32    14806.74    15706.04    793.91 o 
   7   0  32      383.09      180.18    234.85 o 
   8   0  32     4594.61     4764.07    477.35 o 
   9   0  32       60.91      438.84    307.16 o 
   1   1  32     2919.01     3072.09     74.33 o 
   2   1  32    10062.72    10529.77    168.14 o 
   3   1  32       25.90       25.31     34.60 o 
   4   1  32     2946.24     3054.26    105.25 o 
   5   1  32      578.93      497.78     93.46 o 
   6   1  32      985.43      669.29    166.04 o 
   7   1  32      118.80     -133.88    176.65 o 
   8   1  32     1469.43     1162.87    228.43 o 
   9   1  32       17.92        5.59    184.74 o 
   0   2  32    25782.46    26067.30    529.14 o 
   1   2  32     1835.38     1702.67     65.60 o 
   2   2  32    11445.99    11434.78    172.12 o 
   3   2  32     3925.04     3870.17     85.90 o 
   4   2  32      620.99      617.09     59.23 o 
   5   2  32       56.15      122.64    115.40 o 
   6   2  32       65.74     -122.87    134.19 o 
   7   2  32      240.45      123.69    157.13 o 
   8   2  32      181.41      294.08    190.59 o 
   9   2  32      142.08       97.34    294.52 o 
   1   3  32        0.01       21.55     38.56 o 
   2   3  32      524.82      575.73     45.71 o 
   3   3  32     2485.97     2317.96     74.86 o 
   4   3  32     3014.90     3281.57    120.15 o 
   5   3  32      406.08      415.17    112.95 o 
   6   3  32     1400.60     1453.26    151.67 o 
   7   3  32      523.53      508.18    236.03 o 
   8   3  32       40.49       68.97    179.68 o 
   9   3  32       47.54      102.86    197.43 o 
   0   4  32     6017.26     6529.43    197.27 o 
   1   4  32      280.85      241.09     47.78 o 
   2   4  32     2215.99     2485.48    118.21 o 
   3   4  32       27.98      136.99     45.02 o 
   4   4  32      644.01      549.23     69.53 o 
   5   4  32      355.16      280.42     85.15 o 
   6   4  32      335.21      340.23     95.06 o 
   7   4  32        6.23      -66.74    133.96 o 
   8   4  32      181.17       21.75    205.02 o 
   9   4  32      412.14      580.63    262.63 o 
   1   5  32     2043.06     2176.81     86.21 o 
   2   5  32     1105.68     1309.94     77.47 o 
   3   5  32     1765.90     1852.42    121.18 o 
   4   5  32     6901.93     6845.46    178.29 o 
   5   5  32      817.28      791.30    100.68 o 
   6   5  32     3222.45     3471.85    164.36 o 
   7   5  32        7.29       97.87    114.82 o 
   8   5  32      121.52       21.32    183.17 o 
   0   6  32      798.00      829.59     95.70 o 
   1   6  32      142.06      151.34     55.09 o 
   2   6  32     3869.88     3725.21    127.95 o 
   3   6  32       55.95       78.72     77.75 o 
   4   6  32     7399.40     7321.60    206.09 o 
   5   6  32     1573.14     1730.77    134.84 o 
   6   6  32     2238.73     2366.85    148.18 o 
   7   6  32      921.37     1101.82    237.74 o 
   8   6  32     1087.74     1386.94    243.42 o 
   1   7  32      625.42      549.59     78.92 o 
   2   7  32      140.21       26.99     71.50 o 
   3   7  32      695.43      641.00     89.13 o 
   4   7  32      163.44      183.65     84.86 o 
   5   7  32       47.40       -7.81     87.11 o 
   6   7  32      455.75      374.30    118.70 o 
   7   7  32      861.14      852.67    171.90 o 
   8   7  32      339.38      169.65    177.62 o 
   0   8  32     1072.31     1084.11    160.25 o 
   1   8  32      766.85      704.26    102.63 o 
   2   8  32     4130.97     3985.96    176.29 o 
   3   8  32     1995.55     1958.00    125.91 o 
   4   8  32     4915.70     4940.93    189.45 o 
   5   8  32      261.80      162.71    133.42 o 
   6   8  32     1543.93     1641.39    155.08 o 
   7   8  32      220.47       70.23    144.08 o 
   1   9  32        7.85      -27.40     90.02 o 
   2   9  32     2501.65     2438.33    167.50 o 
   3   9  32       79.33      -16.34     90.19 o 
   4   9  32     3805.24     3571.67    168.41 o 
   5   9  32       41.29       56.98    121.50 o 
   6   9  32      835.03      727.92    160.00 o 
   7   9  32       50.72      -12.26    144.59 o 
   0  10  32     2150.84     1763.89    210.43 o 
   1  10  32      121.10      197.97    104.70 o 
   2  10  32     2518.27     2563.06    168.95 o 
   3  10  32      262.70      293.95     99.70 o 
   4  10  32      550.23      613.48    125.32 o 
   5  10  32       50.28      193.17    137.22 o 
   6  10  32       37.72      -91.83    137.07 o 
   1  11  32      598.05      406.74    116.63 o 
   2  11  32     1176.43     1375.83    147.47 o 
   3  11  32       60.91       60.04    103.22 o 
   4  11  32       89.72      240.70    120.90 o 
   5  11  32      384.88      443.89    160.94 o 
   0  12  32      904.74     1191.43    209.87 o 
   1  12  32       87.35       49.06    116.64 o 
   2  12  32      234.33      344.21    108.84 o 
   3  12  32      105.51      167.68    118.07 o 
   4  12  32        6.40     -130.13    130.13 o 
   1  13  32     1073.43     1411.15    162.55 o 
   2  13  32       42.10     -118.86    120.93 o 
   1   1  33     3365.96     3532.67     80.86 o 
   2   1  33      639.12      780.25     48.52 o 
   3   1  33     2784.13     2965.25     89.89 o 
   4   1  33      382.86      447.95     61.60 o 
   5   1  33       10.16       50.75     90.11 o 
   6   1  33      111.91      218.13    149.82 o 
   7   1  33      284.35      386.54    183.01 o 
   8   1  33      938.20      990.84    219.77 o 
   9   1  33      109.72       49.23    201.71 o 
   0   2  33     3857.07     4164.65    146.17 o 
   1   2  33       95.65      193.08     36.34 o 
   2   2  33      498.37      593.83     45.11 o 
   3   2  33      134.86      163.45     38.49 o 
   4   2  33     1827.88     1932.57     86.82 o 
   5   2  33      306.90      302.38     89.15 o 
   6   2  33     3832.39     3889.30    630.34 o 
   7   2  33      189.80      159.31    169.57 o 
   8   2  33     2197.44     2381.51    321.56 o 
   9   2  33      216.73      -56.89    195.16 o 
   1   3  33     1194.26     1140.06     58.75 o 
   2   3  33    14967.08    14771.30    212.17 o 
   3   3  33       38.79      -19.76     39.91 o 
   4   3  33    15705.22    15939.52    302.24 o 
   5   3  33       44.59      159.24     75.98 o 
   6   3  33     4568.49     4282.56    219.47 o 
   7   3  33      174.41      140.34    140.21 o 
   8   3  33       45.21      -70.78    173.24 o 
   9   3  33      213.07      275.95    211.75 o 
   0   4  33     7362.34     7392.12    220.74 o 
   1   4  33      911.20     1012.30     64.04 o 
   2   4  33     9049.78     8915.59    211.71 o 
   3   4  33     4836.71     4503.70    120.76 o 
   4   4  33     7895.16     7671.84    173.77 o 
   5   4  33      853.67      892.57     98.87 o 
   6   4  33     1104.90      939.25    115.41 o 
   7   4  33      428.54      457.37    154.55 o 
   8   4  33       43.42      136.97    192.25 o 
   9   4  33      485.09       71.40    206.57 o 
   1   5  33     1612.58     1762.35     79.94 o 
   2   5  33     3482.16     3153.81    156.86 o 
   3   5  33      640.15      642.04     68.01 o 
   4   5  33       96.66      121.84     68.10 o 
   5   5  33       43.09       59.22     80.81 o 
   6   5  33     1781.46     1708.18    148.77 o 
   7   5  33      249.86      127.82    138.84 o 
   8   5  33     1565.19     1412.15    247.82 o 
   0   6  33     3576.04     3538.11    174.36 o 
   1   6  33       23.64      -40.82     54.61 o 
   2   6  33        3.10        2.07     57.95 o 
   3   6  33      709.99      761.38     81.71 o 
   4   6  33     3360.03     3318.82    130.39 o 
   5   6  33     2742.78     2893.13    149.01 o 
   6   6  33     4553.99     4732.27    192.42 o 
   7   6  33     1193.98     1539.92    164.53 o 
   8   6  33      599.66      593.58    224.19 o 
   1   7  33      183.33      227.57     75.60 o 
   2   7  33      840.32      774.69    100.47 o 
   3   7  33     1156.91     1118.68    100.74 o 
   4   7  33      505.54      495.57    145.03 o 
   5   7  33      247.72      132.71     92.03 o 
   6   7  33       60.69      -86.80    104.08 o 
   7   7  33       29.46      179.70    146.49 o 
   8   7  33      321.55      149.10    158.23 o 
   0   8  33     2805.61     2640.58    211.84 o 
   1   8  33       31.15       99.93     89.69 o 
   2   8  33      320.30      218.49     94.62 o 
   3   8  33        2.53      -76.81     76.81 o 
   4   8  33     1576.71     1642.90    123.98 o 
   5   8  33      193.45      123.71    124.39 o 
   6   8  33      911.41      709.27    132.94 o 
   7   8  33        6.75       99.55    146.52 o 
   1   9  33       79.12       87.12     94.83 o 
   2   9  33       61.45       80.14     95.90 o 
   3   9  33     1476.15     1461.57    122.78 o 
   4   9  33      302.76      416.28    105.74 o 
   5   9  33      169.08      168.51    125.96 o 
   6   9  33     1381.07     1576.27    184.06 o 
   7   9  33      596.08      833.51    172.57 o 
   0  10  33     2499.11     2460.56    233.67 o 
   1  10  33      539.19      487.23    125.96 o 
   2  10  33     2712.80     2642.34    169.71 o 
   3  10  33      444.09      336.81    137.56 o 
   4  10  33     1363.26     1284.25    145.62 o 
   5  10  33       37.31      233.81    139.34 o 
   6  10  33      192.50      456.66    152.34 o 
   1  11  33      298.48      406.05    120.53 o 
   2  11  33      293.39      238.45    116.94 o 
   3  11  33       28.58      117.89    109.35 o 
   4  11  33      365.65      252.55    125.40 o 
   5  11  33        4.09      -43.06    140.60 o 
   0  12  33       18.18     -156.37    156.37 o 
   1  12  33        0.20       14.91    118.03 o 
   2  12  33      160.55      287.26    111.20 o 
   3  12  33       28.05      188.37    125.67 o 
   4  12  33      235.73      -33.38    152.45 o 
   1  13  33     1001.96     1163.35    156.88 o 
   2  13  33      144.29      152.77    147.18 o 
   0   0  34     7015.14     6577.52    206.90 o 
   1   0  34     8013.87     7746.28    164.50 o 
   2   0  34     8435.97     8247.74    234.57 o 
   3   0  34    15456.33    15064.86    345.37 o 
   4   0  34     5513.44     6191.06    195.78 o 
   5   0  34     5687.05     6082.33    714.11 o 
   6   0  34      287.88      310.10    223.10 o 
   7   0  34      920.62      869.45    287.76 o 
   8   0  34       21.44      -39.97    248.37 o 
   9   0  34      403.22      316.27    303.34 o 
   1   1  34    30201.32    29786.55    371.47 o 
   2   1  34       86.57      109.44     36.35 o 
   3   1  34     2020.89     2215.03     81.11 o 
   4   1  34      193.39      237.10     89.43 o 
   5   1  34       71.35      108.17    126.40 o 
   6   1  34     1762.90     1878.08    433.85 o 
   7   1  34       55.68       78.20    158.40 o 
   8   1  34      875.26      704.65    214.30 o 
   9   1  34      131.57      248.89    209.07 o 
   0   2  34    14129.74    13661.41    317.14 o 
   1   2  34      347.01      350.97     41.00 o 
   2   2  34     3511.18     3510.03     85.39 o 
   3   2  34     2653.76     2661.20     79.02 o 
   4   2  34        7.51        6.59     61.89 o 
   5   2  34     1729.00     1697.67    141.50 o 
   6   2  34       35.72      140.86    145.75 o 
   7   2  34      102.65     -108.67    159.64 o 
   8   2  34        2.99      -58.73    184.39 o 
   9   2  34     1918.40     1513.53    267.35 o 
   1   3  34      506.46      583.20     51.18 o 
   2   3  34      392.63      661.44     56.29 o 
   3   3  34      516.90      652.43     55.49 o 
   4   3  34      954.79      874.18     80.47 o 
   5   3  34     1068.86     1180.29    118.81 o 
   6   3  34      778.33      900.03    147.70 o 
   7   3  34      162.95      188.53    176.28 o 
   8   3  34       44.40     -135.32    172.41 o 
   9   3  34       11.01      -80.80    195.38 o 
   0   4  34      489.57      614.70     79.73 o 
   1   4  34       49.55      120.06     47.15 o 
   2   4  34     1238.19     1254.32     70.82 o 
   3   4  34     1763.56     1732.11     77.92 o 
   4   4  34      566.24      627.18     70.70 o 
   5   4  34     1362.59     1226.94    107.22 o 
   6   4  34     1174.43     1314.74    133.98 o 
   7   4  34      977.64     1128.98    175.29 o 
   8   4  34      501.52      276.21    207.31 o 
   1   5  34     1044.85      984.98     77.09 o 
   2   5  34      131.69      176.22     60.30 o 
   3   5  34      495.30      406.69     80.56 o 
   4   5  34      522.86      459.14     76.45 o 
   5   5  34     1301.66     1115.28    106.95 o 
   6   5  34     1056.01      855.79    113.82 o 
   7   5  34      157.88      252.80    179.98 o 
   8   5  34      111.61     -165.16    165.16 o 
   0   6  34     3659.23     3670.18    180.24 o 
   1   6  34       41.12        8.46     60.31 o 
   2   6  34      473.85      402.78    124.68 o 
   3   6  34       19.93       77.93     73.99 o 
   4   6  34       76.46       44.40     71.20 o 
   5   6  34      692.54      814.68    106.46 o 
   6   6  34      742.43      768.54    115.50 o 
   7   6  34      207.59      339.01    123.75 o 
   8   6  34      947.00      427.44    254.99 o 
   1   7  34    10846.12    10860.40    276.84 o 
   2   7  34        3.84       27.61     83.79 o 
   3   7  34     3419.73     3652.43    151.52 o 
   4   7  34      141.73      212.93     85.59 o 
   5   7  34       32.26       57.17     90.17 o 
   6   7  34       72.56       85.63    109.40 o 
   7   7  34     1071.57     1012.35    148.14 o 
   0   8  34     6872.71     6548.34    327.29 o 
   1   8  34      464.16      496.56    113.48 o 
   2   8  34     3928.46     4026.41    235.08 o 
   3   8  34      136.49      209.54     87.65 o 
   4   8  34      116.68      213.80     91.10 o 
   5   8  34      405.46      396.30    120.16 o 
   6   8  34       21.25      -33.52    117.05 o 
   7   8  34     1351.84     1291.43    186.67 o 
   1   9  34      503.09      447.14    131.77 o 
   2   9  34       24.18       20.82     93.38 o 
   3   9  34      340.10      287.50     94.14 o 
   4   9  34      788.84      610.76    108.98 o 
   5   9  34      226.16       40.74    126.55 o 
   6   9  34      346.91      429.69    154.00 o 
   0  10  34     1006.86     1208.15    191.12 o 
   1  10  34        6.71      -96.63     96.63 o 
   2  10  34        4.50      -58.57    100.06 o 
   3  10  34      156.66      269.20    102.57 o 
   4  10  34      157.74      148.69    109.93 o 
   5  10  34        5.71      -75.75    134.41 o 
   6  10  34       59.63     -111.81    136.65 o 
   1  11  34      729.64      621.17    130.38 o 
   2  11  34      444.50      378.73    120.63 o 
   3  11  34      421.31      366.85    112.94 o 
   4  11  34       58.83      153.52    119.08 o 
   5  11  34       79.86      297.47    185.98 o 
   0  12  34      190.03      193.45    174.06 o 
   1  12  34       35.84      -78.66    113.95 o 
   2  12  34      392.58      470.31    122.73 o 
   3  12  34      283.43      208.47    150.82 o 
   4  12  34      298.30      343.23    156.22 o 
   1  13  34      465.96      578.58    148.83 o 
   1   1  35    12014.54    12866.67    187.95 o 
   2   1  35     2451.19     2347.51     71.05 o 
   3   1  35     3683.32     3663.87    102.09 o 
   4   1  35      755.64      820.66     75.15 o 
   5   1  35      177.75      174.69    160.63 o 
   6   1  35      171.88      111.42    141.45 o 
   7   1  35      849.98      781.26    196.83 o 
   8   1  35      122.09      199.76    190.83 o 
   9   1  35      294.28      597.02    224.28 o 
   0   2  35     9723.08    10018.00    255.45 o 
   1   2  35      852.06      787.58     53.90 o 
   2   2  35     5264.98     5380.75    115.76 o 
   3   2  35     1853.20     1925.68     71.32 o 
   4   2  35      168.26       89.58     65.00 o 
   5   2  35     4670.20     4634.99    208.16 o 
   6   2  35      342.22      223.60    154.22 o 
   7   2  35      574.85      804.39    197.85 o 
   8   2  35      464.19      653.90    207.37 o 
   9   2  35      125.98      -32.16    190.36 o 
   1   3  35      103.63       47.87     41.38 o 
   2   3  35     1901.28     2123.67     71.12 o 
   3   3  35     5874.21     5987.61    149.35 o 
   4   3  35      641.52      704.25     94.53 o 
   5   3  35    12678.47    12558.00    330.51 o 
   6   3  35      132.54       37.48    123.06 o 
   7   3  35     3012.50     3189.73    269.51 o 
   8   3  35      402.00      425.37    178.73 o 
   9   3  35      255.29      589.69    233.55 o 
   0   4  35      142.47       51.58     64.11 o 
   1   4  35       19.44        4.44     44.71 o 
   2   4  35       89.79      130.04     54.98 o 
   3   4  35      122.00      153.25     52.87 o 
   4   4  35       18.60       38.26     60.43 o 
   5   4  35      549.19      500.61    147.33 o 
   6   4  35       36.44      -32.42    146.05 o 
   7   4  35      785.33      699.18    159.92 o 
   8   4  35      193.74      234.30    197.45 o 
   1   5  35     8634.31     8931.38    189.12 o 
   2   5  35      436.60      319.70     88.66 o 
   3   5  35     2492.48     2671.99    126.06 o 
   4   5  35       26.95       92.25     67.84 o 
   5   5  35      498.87      497.19     93.20 o 
   6   5  35       35.98      101.94     94.53 o 
   7   5  35      328.71      485.44    387.99 o 
   8   5  35       59.56     -167.76    167.76 o 
   0   6  35     2678.47     2987.37    167.27 o 
   1   6  35     1690.44     1789.36    105.89 o 
   2   6  35     1311.93     1275.43    124.28 o 
   3   6  35     5857.95     5530.27    198.01 o 
   4   6  35      114.12      106.60     81.63 o 
   5   6  35      678.77      697.46    112.16 o 
   6   6  35      156.73      118.68    102.27 o 
   7   6  35      210.92      260.91    123.01 o 
   8   6  35      438.06      175.36    202.71 o 
   1   7  35      129.24      194.48     75.69 o 
   2   7  35      398.42      245.09     88.19 o 
   3   7  35       63.47       47.92     78.49 o 
   4   7  35        3.93      -38.39     81.52 o 
   5   7  35      188.19       73.55    119.73 o 
   6   7  35      360.66      500.19    124.31 o 
   7   7  35      971.38      999.79    149.18 o 
   0   8  35     1050.19     1305.55    177.05 o 
   1   8  35     1378.62     1332.02    123.38 o 
   2   8  35      782.12      832.49    113.49 o 
   3   8  35     2553.24     2563.69    279.44 o 
   4   8  35      283.29      484.15    131.91 o 
   5   8  35      456.17      544.87    122.80 o 
   6   8  35       13.77      144.46    134.51 o 
   7   8  35        6.94        5.81    144.23 o 
   1   9  35      843.10      898.33    121.50 o 
   2   9  35      597.15      730.38    118.90 o 
   3   9  35        8.14       43.96    119.71 o 
   4   9  35      274.75      306.95    103.24 o 
   5   9  35      418.13      340.22    134.39 o 
   6   9  35       12.77       56.16    139.37 o 
   0  10  35      192.66      164.30    142.87 o 
   1  10  35        8.98       81.53    112.09 o 
   2  10  35      234.38      269.26    113.11 o 
   3  10  35       25.44       32.78     97.26 o 
   4  10  35      337.63      145.41    106.59 o 
   5  10  35        6.77      -49.14    134.43 o 
   6  10  35       96.74      -25.37    174.99 o 
   1  11  35       39.73      128.43    112.21 o 
   2  11  35      569.11      608.99    128.97 o 
   3  11  35     1897.84     1550.20    166.95 o 
   4  11  35       99.02      161.54    120.38 o 
   5  11  35     1442.80     1139.67    217.38 o 
   0  12  35      219.37      245.08    178.99 o 
   1  12  35       10.86       77.66    118.20 o 
   2  12  35       57.85       40.47    110.02 o 
   3  12  35     1159.53     1274.00    159.73 o 
   1  13  35      184.29      265.91    158.88 o 
   0   0  36    10971.67    10563.82    495.19 o 
   1   0  36     2396.19     2399.20    104.49 o 
   2   0  36      746.86      898.05     83.23 o 
   3   0  36     6153.85     6087.97    190.43 o 
   4   0  36     4204.93     4290.83    184.94 o 
   5   0  36     2961.27     3303.38    423.85 o 
   6   0  36      642.31      659.29    230.15 o 
   7   0  36      122.12     -193.41    193.41 o 
   8   0  36      162.69      278.65    292.76 o 
   9   0  36       17.67      -47.62    270.71 o 
   1   1  36     9758.59     9738.24    154.09 o 
   2   1  36     3207.47     3177.28     89.53 o 
   3   1  36     6651.40     6559.15    175.88 o 
   4   1  36      274.93      291.76     70.88 o 
   5   1  36     4767.97     4507.89    263.75 o 
   6   1  36      245.33      210.73    153.99 o 
   7   1  36     1760.26     1865.07    231.12 o 
   8   1  36       36.98     -166.44    166.44 o 
   9   1  36      343.13      190.38    210.13 o 
   0   2  36    23895.98    24226.21    506.82 o 
   1   2  36       10.06       54.78     39.63 o 
   2   2  36     7989.60     7819.77    136.62 o 
   3   2  36      314.34      341.46     53.81 o 
   4   2  36      100.91      182.38     73.37 o 
   5   2  36     1334.31     1398.61    136.29 o 
   6   2  36     2100.72     2353.07    228.62 o 
   7   2  36     1342.29     1269.68    222.08 o 
   8   2  36      568.73      601.55    209.38 o 
   9   2  36      830.77      496.99    223.57 o 
   1   3  36      146.81      142.92     43.84 o 
   2   3  36     2539.89     2430.51     81.37 o 
   3   3  36     1268.93     1555.91     73.81 o 
   4   3  36      557.70      419.78     78.76 o 
   5   3  36     1663.93     1723.30    132.60 o 
   6   3  36       32.54      151.20    147.26 o 
   7   3  36      200.85      543.62    162.59 o 
   8   3  36        8.07        4.78    211.08 o 
   0   4  36       27.53      -32.02     64.76 o 
   1   4  36       16.98       16.59     48.11 o 
   2   4  36      116.93      238.09     63.07 o 
   3   4  36      416.38      435.32     58.75 o 
   4   4  36      413.95      516.43    124.59 o 
   5   4  36      251.50      129.11     83.59 o 
   6   4  36      838.90      917.81    126.10 o 
   7   4  36        1.62      204.17    143.48 o 
   8   4  36     1726.82     1727.36    252.67 o 
   1   5  36      826.05     1072.40    101.13 o 
   2   5  36      240.63      319.78     64.33 o 
   3   5  36      395.93      464.56     89.59 o 
   4   5  36      524.39      439.12     77.93 o 
   5   5  36      751.70      802.99    113.04 o 
   6   5  36     1161.17     1153.08    122.08 o 
   7   5  36      155.09      289.20    149.33 o 
   8   5  36       30.05     -115.22    217.07 o 
   0   6  36     1898.91     1922.50    171.88 o 
   1   6  36     1416.29     1170.08     95.09 o 
   2   6  36       42.52       57.35     79.42 o 
   3   6  36     4301.74     3753.01    168.13 o 
   4   6  36      784.98      878.27    102.64 o 
   5   6  36     3083.73     3291.98    198.69 o 
   6   6  36        3.50       48.50     97.85 o 
   7   6  36      664.80      565.88    269.72 o 
   8   6  36      105.23      -81.12    220.01 o 
   1   7  36     1211.58     1350.55    120.17 o 
   2   7  36      220.02      194.96     90.81 o 
   3   7  36     2036.59     2063.22    122.92 o 
   4   7  36     2071.00     2159.02    131.13 o 
   5   7  36     2009.12     1825.78    149.75 o 
   6   7  36      343.71      318.27    121.08 o 
   7   7  36      898.29      931.57    145.48 o 
   0   8  36      773.85      679.09    152.13 o 
   1   8  36        0.70      -30.48     88.45 o 
   2   8  36      434.35      338.71    101.62 o 
   3   8  36      184.64      121.00     86.04 o 
   4   8  36       78.85      108.37     92.98 o 
   5   8  36      201.79      305.21    119.00 o 
   6   8  36       98.77      115.09    138.38 o 
   7   8  36      288.86       -8.71    145.50 o 
   1   9  36      123.80      252.06    103.49 o 
   2   9  36      168.40      153.22    104.01 o 
   3   9  36      254.28      270.90     96.55 o 
   4   9  36     1505.75     1529.41    132.99 o 
   5   9  36     1135.48     1160.80    171.11 o 
   6   9  36      769.62      792.56    249.02 o 
   0  10  36      234.76      151.86    152.47 o 
   1  10  36      198.94      164.31    111.91 o 
   2  10  36      922.36      922.48    135.91 o 
   3  10  36     1058.50      987.52    124.53 o 
   4  10  36      508.44      614.76    118.06 o 
   5  10  36      463.03      435.30    152.05 o 
   1  11  36      244.98      376.25    137.97 o 
   2  11  36      431.51      421.50    124.29 o 
   3  11  36      123.96      160.46    110.83 o 
   4  11  36       47.87       37.95    121.83 o 
   0  12  36       20.07       82.62    175.63 o 
   1  12  36       13.08      -90.35    110.39 o 
   2  12  36       59.34      -10.91    107.08 o 
   3  12  36       25.48      149.71    143.04 o 
   1   1  37     4683.21     4887.80    101.37 o 
   2   1  37      305.32      344.18     47.73 o 
   3   1  37        0.73       81.64     49.97 o 
   4   1  37     5207.10     5191.31    178.80 o 
   5   1  37      108.81      158.35    125.98 o 
   6   1  37      915.07     1142.00    189.93 o 
   7   1  37      847.94      973.33    204.41 o 
   8   1  37     1331.51     1717.39    375.79 o 
   9   1  37     1067.43     1118.47    251.47 o 
   0   2  37    13818.76    14352.38    336.29 o 
   1   2  37      113.15      114.93     42.92 o 
   2   2  37     1062.22     1219.05     58.35 o 
   3   2  37      396.91      327.20     64.13 o 
   4   2  37       77.03      -56.62     64.25 o 
   5   2  37      156.12      128.51    162.66 o 
   6   2  37       83.75      192.51    295.11 o 
   7   2  37      138.52      -14.12    292.76 o 
   8   2  37      277.62       10.75    182.10 o 
   1   3  37    13679.95    13333.38    307.19 o 
   2   3  37     2514.92     2494.41    114.10 o 
   3   3  37     3439.96     3482.23    102.65 o 
   4   3  37     2836.39     3008.15    149.38 o 
   5   3  37       76.86       29.31     90.91 o 
   6   3  37     1515.30     1600.05    174.03 o 
   7   3  37       97.74       67.95    147.97 o 
   8   3  37      176.33      401.82    171.88 o 
   0   4  37    10711.50    10922.73    640.33 o 
   1   4  37      347.74      300.01     61.88 o 
   2   4  37     8505.64     8722.04    202.13 o 
   3   4  37     1929.58     1936.18    128.86 o 
   4   4  37     1269.10     1367.10     94.03 o 
   5   4  37     3113.25     3036.28    175.85 o 
   6   4  37      905.71     1025.79    131.19 o 
   7   4  37     2118.29     2540.57    219.61 o 
   8   4  37      223.82      -45.76    186.79 o 
   1   5  37      778.30      915.56     84.58 o 
   2   5  37     3702.14     3548.68    134.84 o 
   3   5  37     1894.09     1933.20    184.38 o 
   4   5  37      484.62      457.11     79.98 o 
   5   5  37      717.34      676.29    139.08 o 
   6   5  37      178.01      146.99    110.35 o 
   7   5  37       25.14     -136.09    136.09 o 
   8   5  37      352.55      530.84    212.93 o 
   0   6  37       23.60       22.96    121.98 o 
   1   6  37      694.25      636.89     83.34 o 
   2   6  37      772.95      684.62    101.61 o 
   3   6  37     1294.71     1277.54    137.02 o 
   4   6  37     1083.52     1152.56    156.08 o 
   5   6  37        8.14      120.28     92.41 o 
   6   6  37     1326.30     1120.13    124.77 o 
   7   6  37      236.71      -94.75    137.41 o 
   8   6  37      267.05      -61.33    188.86 o 
   1   7  37       14.09      -50.10     79.76 o 
   2   7  37     1141.91     1365.56    123.22 o 
   3   7  37      212.75      208.40     83.62 o 
   4   7  37      376.21      374.17     95.90 o 
   5   7  37      154.82      222.04    111.46 o 
   6   7  37       22.24      134.87    115.28 o 
   7   7  37       97.50      183.37    122.18 o 
   0   8  37     3526.55     3062.92    232.46 o 
   1   8  37      254.96      190.84     93.38 o 
   2   8  37     1107.46     1181.29    125.53 o 
   3   8  37      716.48      707.49    103.11 o 
   4   8  37      217.31      169.68     94.43 o 
   5   8  37        6.67        4.21    139.41 o 
   6   8  37      258.13       72.48    172.27 o 
   7   8  37       81.86     -133.00    133.00 o 
   1   9  37      946.02      994.39    125.27 o 
   2   9  37        2.03      241.58    105.68 o 
   3   9  37     1229.56     1258.77    169.61 o 
   4   9  37        8.12      -93.36     93.36 o 
   5   9  37      845.13      810.29    157.99 o 
   6   9  37       12.83       21.72    139.56 o 
   0  10  37     3742.57     4021.53    285.43 o 
   1  10  37       55.15        9.50    102.74 o 
   2  10  37     1382.29     1557.93    147.96 o 
   3  10  37        6.00       23.74     96.62 o 
   4  10  37        5.32       14.67    103.35 o 
   5  10  37      486.74      575.22    161.42 o 
   1  11  37     2058.05     2109.09    260.41 o 
   2  11  37       51.19      -81.46    114.64 o 
   3  11  37      611.29      675.44    121.87 o 
   4  11  37        8.80      123.19    122.49 o 
   0  12  37      172.26      381.68    265.42 o 
   1  12  37      206.27      360.77    130.53 o 
   2  12  37      184.53      302.17    116.77 o 
   3  12  37      456.94      813.52    169.12 o 
   0   0  38      467.34      547.26     80.21 o 
   1   0  38     3896.89     3971.65    132.29 o 
   2   0  38     1446.26     1398.92     98.31 o 
   3   0  38     8436.88     7753.64    371.01 o 
   4   0  38     7288.61     7640.50    447.66 o 
   5   0  38     1359.17     1093.73    230.74 o 
   6   0  38     3072.32     2564.27    328.03 o 
   7   0  38      530.30      724.25    279.53 o 
   8   0  38      476.88      104.93    278.65 o 
   1   1  38      668.57      824.77     50.88 o 
   2   1  38      278.48      265.57     46.95 o 
   3   1  38     1352.98     1249.93    102.18 o 
   4   1  38     1851.64     1835.35    148.40 o 
   5   1  38      400.96      312.52    129.54 o 
   6   1  38     2550.32     2834.21    243.62 o 
   7   1  38        6.80     -156.48    156.48 o 
   8   1  38      588.37      624.35    220.51 o 
   0   2  38      115.51      489.67     68.84 o 
   1   2  38      307.52      299.95     48.04 o 
   2   2  38     1675.31     1903.52     92.79 o 
   3   2  38     2275.86     2200.85    138.55 o 
   4   2  38     2931.97     2980.92    131.09 o 
   5   2  38     1834.92     1640.39    162.10 o 
   6   2  38       55.91     -131.26    131.26 o 
   7   2  38      564.93      401.59    187.14 o 
   8   2  38        7.70       99.41    191.23 o 
   1   3  38     3706.11     3952.22    115.43 o 
   2   3  38      324.26      371.92     56.65 o 
   3   3  38      196.31      209.99     54.47 o 
   4   3  38      919.10     1112.88    108.98 o 
   5   3  38     2538.20     2547.66    227.02 o 
   6   3  38      555.40      426.99    142.01 o 
   7   3  38      571.88      613.82    254.79 o 
   8   3  38      101.45      243.11    159.51 o 
   0   4  38     5146.27     5347.14    208.50 o 
   1   4  38       33.00       63.89     56.64 o 
   2   4  38      333.62      343.72     70.21 o 
   3   4  38      420.24      437.94     84.39 o 
   4   4  38      146.00      185.30     83.58 o 
   5   4  38     1137.84     1345.83    130.78 o 
   6   4  38      133.12      129.39    108.13 o 
   7   4  38      155.12      195.99    149.87 o 
   8   4  38        4.93       20.01    188.93 o 
   1   5  38     6536.16     6225.36    179.08 o 
   2   5  38      971.11      835.50     85.45 o 
   3   5  38     1732.96     1637.96    146.07 o 
   4   5  38      706.36      610.59     93.03 o 
   5   5  38      136.26      105.86     87.33 o 
   6   5  38      504.09      647.62    127.98 o 
   7   5  38      638.91      700.53    240.52 o 
   8   5  38       14.54      -54.33    191.37 o 
   0   6  38        6.75       31.75    112.56 o 
   1   6  38      107.29      202.47     83.00 o 
   2   6  38      264.64      202.34     83.91 o 
   3   6  38      383.76      377.97     95.42 o 
   4   6  38     3493.18     3368.05    155.00 o 
   5   6  38      424.68      318.92    132.37 o 
   6   6  38     3661.68     3416.53    337.24 o 
   7   6  38       26.72       15.82    173.37 o 
   1   7  38     1012.83      993.39    114.33 o 
   2   7  38      317.69       66.23    118.79 o 
   3   7  38        6.95       30.49     82.03 o 
   4   7  38      185.10      164.80     89.33 o 
   5   7  38       69.01      -34.68    101.06 o 
   6   7  38      355.08      240.17    119.10 o 
   7   7  38      806.54      684.43    264.00 o 
   0   8  38     5175.18     5136.11    291.17 o 
   1   8  38      186.18      265.11    101.54 o 
   2   8  38     3862.95     3998.48    233.13 o 
   3   8  38       17.68      -39.35     82.23 o 
   4   8  38     2108.22     2247.96    149.11 o 
   5   8  38       53.90      -40.04    115.10 o 
   6   8  38     1559.33     1383.57    216.91 o 
   1   9  38     2680.41     2774.82    213.64 o 
   2   9  38     1698.83     1733.70    146.44 o 
   3   9  38      227.37      142.24    103.06 o 
   4   9  38      962.34     1017.07    150.88 o 
   5   9  38      310.47      206.19    133.65 o 
   6   9  38      129.49       40.72    144.69 o 
   0  10  38      239.97      155.73    160.73 o 
   1  10  38      128.93       47.38    157.53 o 
   2  10  38      192.49      279.37    118.67 o 
   3  10  38      189.22      237.81    107.45 o 
   4  10  38       87.15      177.99    137.31 o 
   5  10  38       89.15      -14.13    141.38 o 
   1  11  38     1588.18     1645.96    157.92 o 
   2  11  38      104.38      -87.86    111.37 o 
   3  11  38       41.20       84.68    111.04 o 
   4  11  38      146.17     -131.20    131.20 o 
   0  12  38      246.65      384.21    195.97 o 
   1  12  38      104.99      -83.66    119.05 o 
   2  12  38        2.05       -4.06    110.32 o 
   1   1  39     7699.35     7959.38    175.56 o 
   2   1  39      576.52      616.96     61.47 o 
   3   1  39       27.94       43.22     55.31 o 
   4   1  39     3704.83     3600.86    195.29 o 
   5   1  39     2949.87     2974.98    223.53 o 
   6   1  39     2298.06     2472.89    229.64 o 
   7   1  39     2547.24     2628.18    260.68 o 
   8   1  39      134.29      243.34    198.79 o 
   0   2  39      457.92      540.28     71.45 o 
   1   2  39       68.55       26.49     44.31 o 
   2   2  39     2081.24     1998.55     81.64 o 
   3   2  39        8.82       50.95     63.56 o 
   4   2  39     9010.21     8682.11    250.95 o 
   5   2  39       85.79      325.50    138.29 o 
   6   2  39     1293.92     1022.23    192.52 o 
   7   2  39        3.19      -60.09    168.66 o 
   8   2  39       10.76       16.43    191.53 o 
   1   3  39      475.52      621.15     66.08 o 
   2   3  39      403.84      371.17     62.80 o 
   3   3  39       28.49       -2.28     52.35 o 
   4   3  39     1658.60     1653.89    194.99 o 
   5   3  39      104.15      117.64     94.27 o 
   6   3  39     2205.97     2136.32    193.50 o 
   7   3  39      108.28       56.90    145.68 o 
   8   3  39      602.87      390.80    205.52 o 
   0   4  39     5266.28     4772.54    237.72 o 
   1   4  39      652.13      610.96     70.04 o 
   2   4  39     1306.36     1226.93     92.26 o 
   3   4  39     1745.14     1680.22    107.68 o 
   4   4  39      695.58      623.05     82.45 o 
   5   4  39        3.96      131.95     99.90 o 
   6   4  39     3970.71     4035.39    236.75 o 
   7   4  39      423.46      403.41    156.65 o 
   8   4  39     3077.29     3276.13    310.19 o 
   1   5  39     4170.75     4352.32    171.04 o 
   2   5  39     6048.79     5792.58    175.52 o 
   3   5  39      478.60      500.93    115.91 o 
   4   5  39     2544.53     2278.83    126.76 o 
   5   5  39      237.40      158.19     90.64 o 
   6   5  39      209.01      213.15    115.85 o 
   7   5  39      463.28      466.49    167.09 o 
   8   5  39      324.50      775.99    219.74 o 
   0   6  39     5396.99     5116.06    268.44 o 
   1   6  39      430.31      397.08     91.91 o 
   2   6  39     3179.64     2952.48    171.63 o 
   3   6  39     2110.70     1988.82    134.83 o 
   4   6  39      260.04      426.20     93.93 o 
   5   6  39      123.58      130.97    105.34 o 
   6   6  39       11.05      -36.07     98.25 o 
   7   6  39       12.82      -96.20    253.66 o 
   1   7  39        5.27       83.15     88.46 o 
   2   7  39      517.40      339.62    101.64 o 
   3   7  39        7.32       34.45     82.55 o 
   4   7  39     1255.66     1124.19    113.78 o 
   5   7  39       27.95       51.93    105.42 o 
   6   7  39       23.66      115.49    117.96 o 
   7   7  39      392.68       94.96    223.15 o 
   0   8  39     3543.92     3650.58    252.44 o 
   1   8  39      359.75      456.78    116.67 o 
   2   8  39      317.15      399.80    104.66 o 
   3   8  39      325.62      387.27     98.77 o 
   4   8  39      132.66      103.00     97.57 o 
   5   8  39       72.67      -98.96    103.91 o 
   6   8  39       30.30     -124.03    132.60 o 
   1   9  39       88.52      234.93    108.93 o 
   2   9  39     4060.01     4260.88    200.23 o 
   3   9  39      476.55      393.24    100.12 o 
   4   9  39     1270.40     1307.18    130.56 o 
   5   9  39       41.34     -113.60    132.07 o 
   6   9  39      108.93      123.82    138.97 o 
   0  10  39      859.94      925.88    190.36 o 
   1  10  39      248.41       93.49    111.16 o 
   2  10  39     1031.45     1252.09    146.58 o 
   3  10  39     1117.96     1321.17    129.28 o 
   4  10  39      565.19      806.60    126.56 o 
   5  10  39     1088.21     1055.29    210.49 o 
   1  11  39       42.48      190.61    122.24 o 
   2  11  39       16.13      -28.56    111.19 o 
   3  11  39       42.90      125.71    109.90 o 
   4  11  39      204.54      285.49    157.80 o 
   0  12  39      269.19      421.50    193.64 o 
   1  12  39        5.34       65.89    125.40 o 
   2  12  39      452.67      515.20    140.10 o 
   0   0  40    15368.07    15352.51    675.75 o 
   1   0  40        8.43       -6.71     63.39 o 
   2   0  40     7368.43     7520.62    243.25 o 
   3   0  40      277.87      288.76    103.29 o 
   4   0  40       92.18       10.88    153.43 o 
   5   0  40      692.81      759.23    219.86 o 
   6   0  40      285.71      657.53    249.55 o 
   7   0  40      913.80      826.25    275.42 o 
   8   0  40      157.29      141.97    264.83 o 
   1   1  40     2160.62     2528.59    181.43 o 
   2   1  40      102.94      152.01     55.33 o 
   3   1  40     1149.96     1276.45     81.19 o 
   4   1  40      690.27      735.93    107.58 o 
   5   1  40      362.74      412.09    143.10 o 
   6   1  40     1208.24     1160.33    195.02 o 
   7   1  40      169.45       55.25    172.19 o 
   8   1  40     1079.36      796.57    221.06 o 
   0   2  40       85.00      159.91     71.16 o 
   1   2  40      679.05      794.80     69.06 o 
   2   2  40      297.02      247.35     66.85 o 
   3   2  40     1010.96     1212.95     91.58 o 
   4   2  40     1516.94     1735.02    174.79 o 
   5   2  40      192.27      176.81    116.21 o 
   6   2  40     1179.38     1214.52    352.57 o 
   7   2  40     1402.39     1467.91    230.34 o 
   8   2  40      766.56      521.62    208.46 o 
   1   3  40      850.28     1011.71     84.06 o 
   2   3  40     1944.00     1852.06    102.10 o 
   3   3  40      512.65      492.85     90.79 o 
   4   3  40      492.81      275.91     91.19 o 
   5   3  40       19.90        3.01     93.15 o 
   6   3  40        7.86       87.76    128.12 o 
   7   3  40        8.12       86.55    143.25 o 
   8   3  40       28.51     -151.37    151.37 o 
   0   4  40     1181.42     1146.95    141.45 o 
   1   4  40      495.90      525.49     75.96 o 
   2   4  40      594.40      647.35     80.85 o 
   3   4  40     3020.96     3028.53    232.25 o 
   4   4  40       97.51      165.63     91.15 o 
   5   4  40      293.44      321.34    105.22 o 
   6   4  40     2569.35     2473.52    200.99 o 
   7   4  40        0.23     -110.52    141.58 o 
   8   4  40     1054.00     1062.44    238.15 o 
   1   5  40      301.86      258.03    139.41 o 
   2   5  40      849.26      739.03     97.42 o 
   3   5  40      638.35      492.42     85.84 o 
   4   5  40      954.71     1020.46    104.28 o 
   5   5  40      429.51      478.44    113.77 o 
   6   5  40        1.64     -102.12    105.98 o 
   7   5  40       15.16      237.30    154.15 o 
   0   6  40     7736.81     7257.88    327.56 o 
   1   6  40      258.17      367.09     91.87 o 
   2   6  40     6051.00     5719.43    212.21 o 
   3   6  40      379.52      555.64    110.91 o 
   4   6  40     1476.85     1340.14    114.86 o 
   5   6  40       57.79      171.65    107.49 o 
   6   6  40        9.75       52.89    133.55 o 
   7   6  40        4.99      -13.93    182.70 o 
   1   7  40     7448.18     7643.99    310.22 o 
   2   7  40      482.71      396.20    104.77 o 
   3   7  40       84.22       86.34     85.32 o 
   4   7  40     2966.84     2783.50    149.14 o 
   5   7  40      386.78      291.02    124.43 o 
   6   7  40     3038.68     2883.17    187.18 o 
   7   7  40       25.54      124.23    210.46 o 
   0   8  40     4752.40     5047.65    291.82 o 
   1   8  40        6.35      -93.17     93.17 o 
   2   8  40     2182.62     2207.25    295.65 o 
   3   8  40      123.48      195.83     95.07 o 
   4   8  40      178.43       82.56     96.77 o 
   5   8  40     1213.17     1014.40    141.19 o 
   6   8  40      119.10       90.99    137.15 o 
   1   9  40      701.70      706.79    123.55 o 
   2   9  40      167.70      212.32    109.64 o 
   3   9  40      378.70      278.57    105.03 o 
   4   9  40      337.52      355.73    108.41 o 
   5   9  40      176.34      394.11    163.70 o 
   0  10  40      337.59      417.29    167.72 o 
   1  10  40      228.51      175.31    152.35 o 
   2  10  40       41.49      -42.84    110.91 o 
   3  10  40       14.65      -97.27     97.27 o 
   4  10  40       68.56       -5.51    103.28 o 
   5  10  40      416.71      287.68    452.95 o 
   1  11  40      416.43      283.36    123.40 o 
   2  11  40      455.72      441.44    136.78 o 
   3  11  40      853.82      971.70    134.73 o 
   0  12  40      273.67      366.37    195.09 o 
   1  12  40        2.72      286.20    128.60 o 
   2  12  40      248.44      123.13    120.80 o 
   1   1  41        1.76      182.31     64.56 o 
   2   1  41     3398.26     3219.63    119.82 o 
   3   1  41      170.35      185.62     66.93 o 
   4   1  41     2476.20     2037.06    141.01 o 
   5   1  41      372.19      521.00    169.31 o 
   6   1  41      346.64      172.76    341.99 o 
   7   1  41     1838.56     1947.69    242.91 o 
   8   1  41       33.70        8.89    188.96 o 
   0   2  41     2708.39     2907.80    149.68 o 
   1   2  41      198.07      315.65     65.63 o 
   2   2  41     1081.23     1265.90     93.08 o 
   3   2  41      135.08      164.49     77.24 o 
   4   2  41      130.15      321.02     91.47 o 
   5   2  41       39.56      433.55    120.04 o 
   6   2  41       11.46       77.64    125.47 o 
   7   2  41       38.13      323.62    185.08 o 
   8   2  41        0.03       77.84    159.47 o 
   1   3  41     2630.88     2626.27    113.77 o 
   2   3  41     2907.46     2921.65    122.36 o 
   3   3  41     3803.94     3653.01    214.46 o 
   4   3  41     2821.57     2928.41    153.04 o 
   5   3  41     4049.46     4281.83    190.34 o 
   6   3  41      148.48      155.39    135.22 o 
   7   3  41      699.63      633.37    166.53 o 
   8   3  41     1516.23     1872.51    214.04 o 
   0   4  41     2370.63     2430.29    184.25 o 
   1   4  41      921.18      767.73     83.48 o 
   2   4  41     2792.52     2574.72    133.82 o 
   3   4  41     3746.29     3505.47    178.94 o 
   4   4  41     1154.03      969.23    136.75 o 
   5   4  41     2609.51     2567.82    159.86 o 
   6   4  41      539.06      559.29    150.12 o 
   7   4  41      541.98      878.23    179.44 o 
   8   4  41      280.66      229.09    196.92 o 
   1   5  41      693.63      657.70     96.39 o 
   2   5  41       24.74      -10.49     76.16 o 
   3   5  41     3962.99     4201.83    157.83 o 
   4   5  41      553.80      530.57     92.22 o 
   5   5  41     1827.17     1632.38    167.72 o 
   6   5  41      793.09      660.09    131.82 o 
   7   5  41        9.34       75.07    144.42 o 
   0   6  41     2807.30     2731.75    211.69 o 
   1   6  41      695.63      485.62     98.72 o 
   2   6  41      916.64      964.85    141.28 o 
   3   6  41      256.95      265.88     94.87 o 
   4   6  41        1.15       81.11     86.10 o 
   5   6  41      428.83      565.21    119.83 o 
   6   6  41     1345.80     1249.90    174.68 o 
   7   6  41      676.04      675.32    208.75 o 
   1   7  41        5.19      -71.33     85.82 o 
   2   7  41      282.05      391.65    105.34 o 
   3   7  41        2.25       -9.27     82.87 o 
   4   7  41     1106.46     1163.16    116.40 o 
   5   7  41       11.84       60.84    139.45 o 
   6   7  41      230.69      201.43    121.44 o 
   7   7  41      128.03      177.83    274.83 o 
   0   8  41     1312.27     1175.29    179.95 o 
   1   8  41       91.13       62.85     94.66 o 
   2   8  41     1553.69     1349.28    133.40 o 
   3   8  41      213.24      252.17     97.51 o 
   4   8  41       28.22      -27.47     93.57 o 
   5   8  41       11.87      205.95    120.23 o 
   6   8  41      479.34      320.97    150.99 o 
   1   9  41        0.44       20.12    100.36 o 
   2   9  41       41.43       24.23    102.52 o 
   3   9  41      294.15      242.35    103.01 o 
   4   9  41       39.35      109.83    102.97 o 
   5   9  41      231.66      203.31    144.53 o 
   0  10  41       36.37      235.04    215.89 o 
   1  10  41        8.39     -105.39    105.39 o 
   2  10  41        0.26     -110.13    110.13 o 
   3  10  41      113.17       66.21    102.91 o 
   4  10  41       70.55       88.93    109.24 o 
   1  11  41     1143.48     1167.86    151.27 o 
   2  11  41       10.00       21.87    117.54 o 
   3  11  41      801.17      969.49    136.24 o 
   0  12  41     2651.24     2588.67    363.01 o 
   1  12  41      448.16      453.05    185.16 o 
   0   0  42     8801.77     8550.23    481.46 o 
   1   0  42       96.20      110.65     78.80 o 
   2   0  42        9.39      -80.67     81.13 o 
   3   0  42      495.61      468.01    115.96 o 
   4   0  42      945.44     1174.85    221.04 o 
   5   0  42      138.84     -172.24    172.24 o 
   6   0  42      279.65      -54.97    211.63 o 
   7   0  42      115.55      179.30    250.73 o 
   8   0  42     1004.58      716.32    305.10 o 
   1   1  42     3343.09     3497.33    170.90 o 
   2   1  42      657.84      733.73     75.86 o 
   3   1  42     3536.30     3560.43    196.18 o 
   4   1  42      204.48      217.45    118.62 o 
   5   1  42     4273.62     3988.20    251.40 o 
   6   1  42      105.58      333.99    227.06 o 
   7   1  42     2759.22     2616.80    256.52 o 
   8   1  42       59.17      177.58    194.57 o 
   0   2  42      390.86      313.90     89.88 o 
   1   2  42     2839.59     2663.66    112.64 o 
   2   2  42      241.49      217.89     77.04 o 
   3   2  42     8046.58     7877.42    227.37 o 
   4   2  42       33.30      156.62     96.73 o 
   5   2  42     2605.00     2844.98    366.08 o 
   6   2  42     1029.24      917.32    159.44 o 
   7   2  42      323.79      260.80    154.65 o 
   8   2  42      429.08      389.22    170.13 o 
   1   3  42     6365.53     6197.08    228.41 o 
   2   3  42     1768.39     1711.17    112.94 o 
   3   3  42      541.67      664.74    117.08 o 
   4   3  42       18.90        2.38     84.28 o 
   5   3  42       13.12      -90.60     90.60 o 
   6   3  42      621.06      616.16    154.26 o 
   7   3  42       39.70       26.76    140.93 o 
   8   3  42        5.76      -15.27    154.52 o 
   0   4  42     2637.27     2865.66    278.06 o 
   1   4  42       45.91       82.46     67.07 o 
   2   4  42        6.11       73.24     80.74 o 
   3   4  42      808.49      698.70     89.42 o 
   4   4  42      945.80      700.95    132.88 o 
   5   4  42      611.01      387.45    109.82 o 
   6   4  42      751.30      641.01    151.79 o 
   7   4  42        5.03      170.23    147.29 o 
   1   5  42     3234.46     3355.66    176.99 o 
   2   5  42       56.90       69.62     80.96 o 
   3   5  42     1020.83     1035.97     99.00 o 
   4   5  42       22.77       44.97     80.63 o 
   5   5  42       32.02      -62.90    117.68 o 
   6   5  42      159.28       39.23    131.35 o 
   7   5  42       64.53      275.19    157.76 o 
   0   6  42     2544.04     2473.92    209.01 o 
   1   6  42       92.40      108.15    101.19 o 
   2   6  42      447.89      219.34    122.91 o 
   3   6  42      386.88      375.54    101.43 o 
   4   6  42       60.90       33.56     84.79 o 
   5   6  42      303.79      202.54    110.56 o 
   6   6  42      216.14      207.14    143.04 o 
   7   6  42      236.13      293.64    290.99 o 
   1   7  42      151.15      100.31     92.19 o 
   2   7  42     2563.84     2724.79    159.21 o 
   3   7  42      602.09      635.99    102.16 o 
   4   7  42      528.04      542.79    104.30 o 
   5   7  42     1929.45     1935.81    268.55 o 
   6   7  42      120.93      173.97    143.80 o 
   0   8  42     2332.70     2813.17    496.60 o 
   1   8  42      222.77      253.25    112.94 o 
   2   8  42     1051.67      949.95    125.46 o 
   3   8  42     2133.23     2255.54    152.09 o 
   4   8  42       35.85      -66.96     92.37 o 
   5   8  42     2611.95     2668.30    185.91 o 
   6   8  42      152.57      185.01    148.15 o 
   1   9  42     1456.86     1473.99    156.48 o 
   2   9  42      546.87      469.72    118.89 o 
   3   9  42      849.77      946.92    122.54 o 
   4   9  42      331.20      335.37    113.54 o 
   5   9  42        2.24      112.46    139.66 o 
   0  10  42       23.31       20.61    259.69 o 
   1  10  42      141.73      -64.95    106.99 o 
   2  10  42       16.01       25.60    108.46 o 
   3  10  42      628.03      448.36    116.50 o 
   4  10  42       80.88       37.67    113.10 o 
   1  11  42      451.72      351.57    179.59 o 
   2  11  42       28.01       40.19    122.81 o 
   3  11  42       50.26       29.28    127.30 o 
   1   1  43      336.62      462.67     73.40 o 
   2   1  43      581.05      436.24     82.96 o 
   3   1  43      983.31     1156.56    105.53 o 
   4   1  43      392.19      421.03    132.42 o 
   5   1  43     2346.54     2413.62    552.45 o 
   6   1  43      251.16      447.79    163.47 o 
   7   1  43      939.10     1137.96    213.32 o 
   8   1  43       47.03      -29.40    179.82 o 
   0   2  43     1872.30     1973.25    180.39 o 
   1   2  43     1808.14     1873.10    134.79 o 
   2   2  43     1336.07     1291.13    104.53 o 
   3   2  43     1704.35     1895.19    146.83 o 
   4   2  43     1159.58     1253.28    115.43 o 
   5   2  43      381.55      412.62    130.04 o 
   6   2  43       15.23      202.71    131.53 o 
   7   2  43     2211.27     2460.07    216.84 o 
   8   2  43      124.56      283.08    178.19 o 
   1   3  43    13091.21    13537.46    337.93 o 
   2   3  43     1626.16     1741.38    138.86 o 
   3   3  43     5021.91     4514.24    213.89 o 
   4   3  43     1222.05     1076.19    137.66 o 
   5   3  43       17.12      105.47     97.31 o 
   6   3  43       14.73      103.85    134.31 o 
   7   3  43      433.03      358.45    156.56 o 
   8   3  43      150.88       48.38    153.86 o 
   0   4  43     2197.54     2230.00    179.29 o 
   1   4  43      271.30      296.08     86.88 o 
   2   4  43      581.83      634.74     94.29 o 
   3   4  43     1422.28     1224.90    134.89 o 
   4   4  43        7.22      -86.21    101.59 o 
   5   4  43      502.30      433.49    112.42 o 
   6   4  43       12.79      216.54    171.59 o 
   7   4  43      308.29      211.24    154.51 o 
   1   5  43      437.93      530.75    109.03 o 
   2   5  43      682.05      819.14    144.19 o 
   3   5  43       87.30      -13.65     79.56 o 
   4   5  43      259.35      160.59     97.73 o 
   5   5  43      415.31      249.12    132.80 o 
   6   5  43      197.55       54.77    259.25 o 
   7   5  43     1063.50     1262.10    254.46 o 
   0   6  43     3037.46     3074.19    225.06 o 
   1   6  43        2.51      -12.95     82.02 o 
   2   6  43     2297.02     2278.81    144.05 o 
   3   6  43      198.56      129.71     83.52 o 
   4   6  43      314.56      226.98     93.62 o 
   5   6  43       17.58     -107.28    117.59 o 
   6   6  43       11.63      108.82    135.48 o 
   7   6  43      151.67      438.55    293.35 o 
   1   7  43      369.40      384.58    167.41 o 
   2   7  43      516.58      490.75    120.95 o 
   3   7  43        2.91      -12.02     84.19 o 
   4   7  43      413.78      406.59    103.62 o 
   5   7  43       68.58        4.63    111.34 o 
   6   7  43       48.62      -40.15    142.99 o 
   0   8  43      104.19      -27.31    140.39 o 
   1   8  43       87.39      216.44    133.17 o 
   2   8  43        1.53       -0.32    128.55 o 
   3   8  43      251.69      293.56     99.99 o 
   4   8  43       54.89       61.17     96.01 o 
   5   8  43      359.09      386.37    127.85 o 
   6   8  43      102.71      131.47    149.04 o 
   1   9  43     2630.61     2785.00    175.65 o 
   2   9  43      271.85      187.77    162.02 o 
   3   9  43      426.06      476.07    111.36 o 
   4   9  43       89.55      201.56    108.01 o 
   5   9  43       60.87        4.52    122.48 o 
   0  10  43      182.77      429.49    193.11 o 
   1  10  43      281.54      136.65    119.55 o 
   2  10  43      162.51      134.50    116.26 o 
   3  10  43     1131.74     1404.76    175.66 o 
   4  10  43       40.89      -53.71    116.04 o 
   1  11  43      761.84      803.13    143.94 o 
   2  11  43      516.00      626.33    138.65 o 
   0   0  44     8080.39     8123.14    484.40 o 
   1   0  44      450.37      353.24    172.69 o 
   2   0  44     8241.83     8835.00    373.83 o 
   3   0  44     1199.51     1140.46    322.30 o 
   4   0  44     3474.17     3482.23    306.57 o 
   5   0  44      469.67      486.17    206.34 o 
   6   0  44        1.99      -69.07    203.70 o 
   7   0  44     1487.20     1025.83    297.17 o 
   8   0  44      232.92      503.51    295.11 o 
   1   1  44     8040.62     7657.24    265.39 o 
   2   1  44     1005.43      842.43     94.81 o 
   3   1  44      838.76      718.39     94.97 o 
   4   1  44     1170.62     1361.83    138.68 o 
   5   1  44       37.51      225.30    149.32 o 
   6   1  44      557.21      110.99    158.58 o 
   7   1  44       38.83      244.07    178.61 o 
   8   1  44      127.80      209.78    192.56 o 
   0   2  44      162.31      162.11     87.16 o 
   1   2  44      169.68      302.53     80.74 o 
   2   2  44        5.74      -37.03     73.08 o 
   3   2  44      563.60      629.63    175.15 o 
   4   2  44      290.07      245.26     92.97 o 
   5   2  44      136.32      218.78    118.87 o 
   6   2  44     3519.52     3328.29    224.81 o 
   7   2  44      123.63      306.43    157.41 o 
   8   2  44     1376.18     1436.11    204.96 o 
   1   3  44      765.76     1077.70    115.33 o 
   2   3  44     1002.45      872.62    120.78 o 
   3   3  44       29.79        6.14     98.96 o 
   4   3  44      533.18      555.54    124.24 o 
   5   3  44        5.43        4.00    115.96 o 
   6   3  44      920.38      712.96    156.79 o 
   7   3  44       44.03      169.13    150.91 o 
   0   4  44     4363.25     3944.17    226.84 o 
   1   4  44      317.96      316.83     76.51 o 
   2   4  44      464.97      353.38    108.61 o 
   3   4  44     1324.95     1229.66    139.59 o 
   4   4  44      560.60      445.16    127.76 o 
   5   4  44       11.63      -67.70    116.20 o 
   6   4  44       60.84       -9.19    133.06 o 
   7   4  44       47.49      -14.39    145.68 o 
   1   5  44     1911.58     1832.68    214.67 o 
   2   5  44      262.73      226.30    105.05 o 
   3   5  44      235.99      138.70     82.80 o 
   4   5  44      313.75      257.12    125.53 o 
   5   5  44      176.64      179.60    135.65 o 
   6   5  44        3.40      -40.51    163.72 o 
   7   5  44        0.84      -89.80    153.22 o 
   0   6  44     1898.42     1975.16    250.28 o 
   1   6  44      634.03      422.09    101.84 o 
   2   6  44      909.72      991.87    116.02 o 
   3   6  44      749.23      761.59    107.23 o 
   4   6  44      292.61      193.25     92.82 o 
   5   6  44      188.46      354.79    135.41 o 
   6   6  44      190.35      192.73    145.05 o 
   7   6  44       31.54       88.18    262.48 o 
   1   7  44      358.64      248.93    101.15 o 
   2   7  44     3034.85     2799.84    169.24 o 
   3   7  44     1793.56     1717.72    126.38 o 
   4   7  44     4422.92     4462.71    319.32 o 
   5   7  44      833.29      744.89    133.56 o 
   6   7  44     1000.50      671.07    200.30 o 
   0   8  44      225.80      360.64    151.95 o 
   1   8  44      139.42      138.15    115.14 o 
   2   8  44     1349.33     1373.33    181.92 o 
   3   8  44      211.53       76.11     96.07 o 
   4   8  44     1610.70     1701.23    137.36 o 
   5   8  44      374.33      495.60    133.24 o 
   1   9  44     1063.33      828.27    129.13 o 
   2   9  44      336.76      321.54    139.29 o 
   3   9  44       20.04       24.73    100.54 o 
   4   9  44      102.97       77.49    103.22 o 
   5   9  44       17.93      -21.98    123.58 o 
   0  10  44       18.76      -23.68    165.40 o 
   1  10  44       58.98      159.97    117.51 o 
   2  10  44      200.87      212.10    123.50 o 
   3  10  44      141.51      139.13    114.86 o 
   4  10  44      684.21      650.19    142.16 o 
   1  11  44      352.34      601.86    137.50 o 
   2  11  44       34.93       18.27    134.61 o 
   1   1  45      874.36     1047.28     90.00 o 
   2   1  45     6931.60     7445.77    220.77 o 
   3   1  45     1725.86     1720.46    124.35 o 
   4   1  45     4215.20     3975.62    204.11 o 
   5   1  45      128.60      327.54    143.33 o 
   6   1  45       75.29      111.19    152.32 o 
   7   1  45       53.30     -128.04    217.22 o 
   8   1  45       63.30      -23.02    382.11 o 
   0   2  45     6332.90     6218.77    227.28 o 
   1   2  45      243.88      229.38     79.73 o 
   2   2  45     2681.25     2557.19    135.45 o 
   3   2  45     2365.58     1973.07    184.31 o 
   4   2  45       66.26      137.76     90.77 o 
   5   2  45      213.02       80.52    119.49 o 
   6   2  45      161.89      227.13    137.13 o 
   7   2  45      142.87        9.42    144.97 o 
   1   3  45      127.32      134.92     70.30 o 
   2   3  45      612.37      753.06    117.15 o 
   3   3  45        1.18      112.86    105.19 o 
   4   3  45      381.32      494.31    122.86 o 
   5   3  45       12.71       34.83    116.29 o 
   6   3  45      167.21       19.47    135.84 o 
   7   3  45      141.12      137.53    149.47 o 
   0   4  45       26.23      104.42    113.23 o 
   1   4  45       57.80       62.87     80.70 o 
   2   4  45      585.70      633.95     96.94 o 
   3   4  45      122.76      163.44    111.15 o 
   4   4  45     2639.92     2090.77    174.51 o 
   5   4  45       14.64     -111.95    111.95 o 
   6   4  45     3256.02     3054.61    324.25 o 
   7   4  45       36.16      -33.24    144.13 o 
   1   5  45      807.59      770.46    104.07 o 
   2   5  45     1511.31     1545.54    125.27 o 
   3   5  45       49.40      -25.52     78.15 o 
   4   5  45     5090.98     4717.01    239.61 o 
   5   5  45      220.23       29.70    122.88 o 
   6   5  45     3015.18     3115.96    289.34 o 
   7   5  45       10.68       -3.74    182.69 o 
   0   6  45      661.71     1179.58    167.89 o 
   1   6  45       35.58       27.92     87.73 o 
   2   6  45     1438.47     1692.10    132.43 o 
   3   6  45       37.92       94.14     85.16 o 
   4   6  45     2181.25     2454.15    140.23 o 
   5   6  45      140.36      224.50    134.91 o 
   6   6  45       87.95      -70.74    207.26 o 
   1   7  45      147.49      176.87    100.62 o 
   2   7  45        3.18       67.44     98.69 o 
   3   7  45        3.57       -1.57     88.24 o 
   4   7  45       95.69      175.94    100.79 o 
   5   7  45       19.22       88.33    137.46 o 
   6   7  45       42.78      236.74    153.36 o 
   0   8  45      107.35      269.22    155.58 o 
   1   8  45        0.92      125.72    117.26 o 
   2   8  45      691.65      593.05    119.69 o 
   3   8  45       71.37       19.76     99.46 o 
   4   8  45      331.77      268.59    105.79 o 
   5   8  45      101.80      157.14    120.40 o 
   1   9  45      256.24      355.32    117.25 o 
   2   9  45      162.64       93.73    113.19 o 
   3   9  45     1211.15     1261.37    128.52 o 
   4   9  45       23.86     -101.77    101.77 o 
   0  10  45      581.36      389.30    182.68 o 
   1  10  45        1.60      108.05    118.30 o 
   2  10  45        7.64      -96.22    108.88 o 
   3  10  45       13.43       10.94    107.68 o 
   1  11  45      119.73      441.51    150.37 o 
   0   0  46     6782.15     6875.69    447.07 o 
   1   0  46      660.93      479.78    137.59 o 
   2   0  46     4698.53     4692.95    263.67 o 
   3   0  46     3448.43     3489.39    183.00 o 
   4   0  46      288.65      282.47    172.83 o 
   5   0  46     1249.42      613.15    219.57 o 
   6   0  46       45.78      -29.69    201.93 o 
   7   0  46      127.59      238.09    251.90 o 
   1   1  46     1234.93     1291.45    115.82 o 
   2   1  46       87.88      249.58     76.89 o 
   3   1  46        6.10      -41.93     96.17 o 
   4   1  46      468.27      478.93    117.10 o 
   5   1  46      166.35      -10.93    115.22 o 
   6   1  46      562.23      505.07    172.99 o 
   7   1  46       12.46        5.86    167.00 o 
   0   2  46       18.00      142.87    116.38 o 
   1   2  46      101.34      108.28     75.13 o 
   2   2  46       64.74       63.82     91.15 o 
   3   2  46      739.45      791.56    122.03 o 
   4   2  46      152.18       56.54    104.78 o 
   5   2  46      775.99      686.75    169.78 o 
   6   2  46      593.54      295.87    140.31 o 
   7   2  46      342.59      195.69    205.99 o 
   1   3  46     1176.51     1190.85    149.16 o 
   2   3  46      329.42      387.11    110.28 o 
   3   3  46      806.05      669.29    122.79 o 
   4   3  46       48.73       28.64    109.72 o 
   5   3  46        1.72       69.14    153.82 o 
   6   3  46      521.43      612.01    156.76 o 
   7   3  46      282.49      256.75    296.42 o 
   0   4  46       11.27       40.06    111.59 o 
   1   4  46      443.99      286.00     88.42 o 
   2   4  46      204.76      174.45    103.48 o 
   3   4  46      473.23      556.86    125.11 o 
   4   4  46       68.28      113.57    118.00 o 
   5   4  46       27.16      -77.07    119.55 o 
   6   4  46      145.45      455.31    314.95 o 
   7   4  46        3.31       -4.22    150.39 o 
   1   5  46     3229.58     3207.40    159.37 o 
   2   5  46       68.15       54.01     86.65 o 
   3   5  46       78.77      -22.37    133.77 o 
   4   5  46      383.00      505.16    134.29 o 
   5   5  46      242.67      110.65    126.82 o 
   6   5  46      780.23      685.82    216.21 o 
   7   5  46      356.14      396.26    213.87 o 
   0   6  46     5266.06     5391.17    289.98 o 
   1   6  46      454.15      416.46    103.55 o 
   2   6  46     4403.86     4584.64    276.40 o 
   3   6  46     1221.00     1360.03    137.59 o 
   4   6  46      569.71      552.34    142.83 o 
   5   6  46       44.58       56.78    133.70 o 
   6   6  46       15.00     -105.52    138.70 o 
   1   7  46      524.02      718.69    115.45 o 
   2   7  46       29.52       21.91    101.18 o 
   3   7  46      848.38      920.10    113.95 o 
   4   7  46       46.19       12.94     92.47 o 
   5   7  46     1107.25     1023.28    173.92 o 
   6   7  46      294.76      321.07    161.94 o 
   0   8  46      611.70      432.42    165.89 o 
   1   8  46      563.68      689.12    185.99 o 
   2   8  46      773.30      866.37    128.05 o 
   3   8  46      645.52      503.54    110.61 o 
   4   8  46     1909.82     1999.76    185.31 o 
   5   8  46       98.40       96.75    122.62 o 
   1   9  46     2705.68     2868.60    181.05 o 
   2   9  46      160.41      140.47    124.22 o 
   3   9  46      751.63      832.34    123.18 o 
   4   9  46      270.08      395.05    116.77 o 
   0  10  46     1173.44     1407.62    220.24 o 
   1  10  46       73.87       81.88    114.30 o 
   2  10  46      239.73      247.84    132.93 o 
   3  10  46       43.87       13.67    117.14 o 
   1  11  46      263.99      -72.11    280.71 o 
   1   1  47     1095.79     1285.77    115.74 o 
   2   1  47     1339.32     1451.86    139.60 o 
   3   1  47      431.05      466.58    109.30 o 
   4   1  47       26.41      103.17    108.44 o 
   5   1  47     1007.62     1245.29    155.00 o 
   6   1  47       89.48      202.39    155.92 o 
   7   1  47      451.34      168.67    177.59 o 
   0   2  47      294.46      370.76    134.22 o 
   1   2  47      136.89      205.20     74.93 o 
   2   2  47     1408.30     1378.66    133.91 o 
   3   2  47       99.74       77.53    106.50 o 
   4   2  47      601.39      623.61    172.41 o 
   5   2  47     1056.79     1218.37    154.17 o 
   6   2  47       44.76      131.96    154.98 o 
   7   2  47      165.93      357.91    220.75 o 
   1   3  47     5206.81     5408.45    194.38 o 
   2   3  47        3.05       62.36    104.00 o 
   3   3  47     1812.54     1868.81    158.97 o 
   4   3  47      300.07      261.97    151.36 o 
   5   3  47       62.10      141.65    157.84 o 
   6   3  47      529.51      468.30    157.14 o 
   7   3  47       55.49       63.44    148.33 o 
   0   4  47     7453.24     7553.69    268.81 o 
   1   4  47     2504.96     2437.43    138.14 o 
   2   4  47     3145.28     2895.46    179.11 o 
   3   4  47     5386.82     5139.75    283.35 o 
   4   4  47       41.91      147.02    204.09 o 
   5   4  47      498.61      210.81    131.34 o 
   6   4  47        7.63     -168.72    168.72 o 
   7   4  47       30.36      196.80    170.68 o 
   1   5  47      143.55      333.86     93.84 o 
   2   5  47       25.80      147.97     90.85 o 
   3   5  47       94.51      130.79    110.71 o 
   4   5  47      354.33      469.70    138.54 o 
   5   5  47     1239.75     1281.18    170.12 o 
   6   5  47       50.98       95.50    180.73 o 
   0   6  47     1282.11     1462.61    182.12 o 
   1   6  47       25.49       16.52     91.98 o 
   2   6  47      108.97       84.89     94.25 o 
   3   6  47      171.84       59.78     88.84 o 
   4   6  47       10.92       -0.60    139.88 o 
   5   6  47       25.07      -88.67    129.21 o 
   6   6  47        6.01     -155.97    177.18 o 
   1   7  47     1164.95     1029.21    126.04 o 
   2   7  47     1096.92     1079.95    129.14 o 
   3   7  47      423.28      440.99    112.98 o 
   4   7  47      637.30      687.90    119.05 o 
   5   7  47       34.93      104.06    137.59 o 
   0   8  47      418.14      153.61    269.10 o 
   1   8  47       50.93      204.13    117.39 o 
   2   8  47      102.53       64.70    107.54 o 
   3   8  47      483.26      444.82    130.91 o 
   4   8  47       97.85      315.76    112.77 o 
   5   8  47      844.58      780.90    172.99 o 
   1   9  47      241.38      280.41    119.22 o 
   2   9  47      281.23      281.37    120.87 o 
   3   9  47      102.50       55.73    106.16 o 
   4   9  47      371.08      226.67    110.34 o 
   0  10  47     1365.95     1534.61    223.06 o 
   1  10  47      122.03      267.93    128.59 o 
   2  10  47      725.25      718.49    141.37 o 
   3  10  47      766.73      773.97    142.10 o 
   0   0  48     1037.73     1157.51    226.03 o 
   1   0  48      161.43       89.52    121.61 o 
   2   0  48      618.39      475.01    142.17 o 
   3   0  48      360.14      394.34    256.31 o 
   4   0  48       10.37       10.58    162.25 o 
   5   0  48     2831.47     2843.81    314.21 o 
   6   0  48     1930.51     1990.22    313.04 o 
   7   0  48     1675.20     1957.89    346.55 o 
   1   1  48      443.98      556.37    101.36 o 
   2   1  48      677.25      892.67     95.08 o 
   3   1  48     3770.41     3806.79    193.70 o 
   4   1  48       78.77      175.23    133.10 o 
   5   1  48     2892.06     3153.11    203.26 o 
   6   1  48      233.68      301.44    136.01 o 
   7   1  48      618.52      833.52    227.08 o 
   0   2  48     1495.53     1192.14    165.45 o 
   1   2  48      523.38      533.89     86.53 o 
   2   2  48      940.63     1000.55    125.90 o 
   3   2  48     3613.61     3538.27    190.85 o 
   4   2  48       89.09      -23.49    108.78 o 
   5   2  48     1801.02     1791.22    169.49 o 
   6   2  48      276.16      139.51    194.36 o 
   7   2  48       23.67      200.72    150.75 o 
   1   3  48       57.65      219.49     89.70 o 
   2   3  48      160.77      189.78    104.73 o 
   3   3  48      339.43      317.01    115.46 o 
   4   3  48       11.78       59.62    115.38 o 
   5   3  48       94.25      150.31    164.47 o 
   6   3  48      134.56      188.84    138.12 o 
   7   3  48       18.60      137.11    155.57 o 
   0   4  48     1474.38     1595.46    141.44 o 
   1   4  48      215.16      404.53     92.58 o 
   2   4  48      523.33      558.11    119.44 o 
   3   4  48     1040.62     1177.68    146.75 o 
   4   4  48      139.91      124.95    128.03 o 
   5   4  48      212.36      241.01    175.10 o 
   6   4  48       66.32       33.47    174.65 o 
   1   5  48       58.81       21.26    115.31 o 
   2   5  48      985.18      908.01    114.23 o 
   3   5  48      276.11      402.41    128.79 o 
   4   5  48     2135.81     1975.05    229.42 o 
   5   5  48      422.00      183.53    135.33 o 
   6   5  48      486.92      335.92    196.11 o 
   0   6  48      475.41      530.06    152.03 o 
   1   6  48      113.50      110.80     95.55 o 
   2   6  48       10.08      -80.72     93.33 o 
   3   6  48      295.54      435.34    113.85 o 
   4   6  48      485.17      260.02    135.75 o 
   5   6  48       35.07      -85.67    128.41 o 
   6   6  48      107.44       59.71    189.48 o 
   1   7  48      522.83      476.57    114.59 o 
   2   7  48      403.96      370.47    110.81 o 
   3   7  48      255.71      216.66     98.27 o 
   4   7  48       46.12      -48.30    128.28 o 
   5   7  48      950.36      810.35    165.70 o 
   0   8  48      115.24       -1.55    149.90 o 
   1   8  48      402.91      378.76    117.37 o 
   2   8  48        2.94       57.75    123.84 o 
   3   8  48      935.06      774.40    117.00 o 
   4   8  48      273.27       61.68    104.63 o 
   5   8  48      817.53      809.20    283.94 o 
   1   9  48      847.64      636.60    128.04 o 
   2   9  48      603.84      526.48    130.32 o 
   3   9  48      150.99      -69.62    102.52 o 
   4   9  48      498.18      348.48    131.37 o 
   0  10  48      208.21      327.77    186.12 o 
   1  10  48      135.48      241.52    120.22 o 
   2  10  48        2.98     -120.44    132.17 o 
   1   1  49     1627.21     1760.68    132.47 o 
   2   1  49      108.89      187.74     93.16 o 
   3   1  49      162.05      249.20    108.78 o 
   4   1  49      735.79      663.79    166.59 o 
   5   1  49       10.10       88.80    122.76 o 
   6   1  49      133.58       64.82    141.71 o 
   7   1  49       83.50       83.36    159.53 o 
   0   2  49      389.47      316.60    151.08 o 
   1   2  49      432.33      531.67    112.12 o 
   2   2  49      953.21     1021.11    146.46 o 
   3   2  49     1278.18     1247.02    180.03 o 
   4   2  49      384.52      318.25    157.99 o 
   5   2  49       59.80      145.76    221.92 o 
   6   2  49      294.17      387.53    142.84 o 
   7   2  49      341.07      238.68    154.64 o 
   1   3  49     3880.23     3965.83    154.46 o 
   2   3  49     2024.70     2109.06    159.23 o 
   3   3  49     1275.40     1449.60    150.64 o 
   4   3  49     1964.51     2150.49    178.19 o 
   5   3  49      209.48      192.62    168.93 o 
   6   3  49       28.88      202.79    183.55 o 
   7   3  49      611.27      522.18    262.48 o 
   0   4  49     1418.80     1572.05    195.49 o 
   1   4  49      662.65      679.48    124.02 o 
   2   4  49      162.73       41.17    105.13 o 
   3   4  49      511.08      225.86    132.01 o 
   4   4  49      114.82       87.13    118.59 o 
   5   4  49       64.40       74.96    165.40 o 
   6   4  49       26.34       67.41    190.03 o 
   1   5  49      685.63      681.26    107.16 o 
   2   5  49      123.50      105.82    114.97 o 
   3   5  49     1783.31     1686.15    210.72 o 
   4   5  49      251.20       22.05    126.30 o 
   5   5  49      718.37      643.83    151.99 o 
   6   5  49      273.20      242.75    337.29 o 
   0   6  49     2439.00     1886.27    352.43 o 
   1   6  49        2.81      -38.92     99.65 o 
   2   6  49     1554.74     1452.95    133.76 o 
   3   6  49       12.19      -64.08    122.08 o 
   4   6  49        9.24       28.04    131.29 o 
   5   6  49      757.68      734.26    158.70 o 
   6   6  49      852.60      773.97    263.22 o 
   1   7  49        6.60      249.43    107.27 o 
   2   7  49      458.09      554.79    174.32 o 
   3   7  49       41.34       94.78     97.17 o 
   4   7  49       68.38      101.53    130.59 o 
   5   7  49        1.98     -129.32    129.32 o 
   0   8  49     1072.35     1048.61    252.05 o 
   1   8  49      149.22       27.07    106.23 o 
   2   8  49      243.44      111.75    114.29 o 
   3   8  49       19.69       76.10    112.79 o 
   4   8  49      215.30      479.90    116.22 o 
   1   9  49      501.42      502.44    157.91 o 
   2   9  49      413.18      387.30    206.85 o 
   3   9  49      553.50      596.87    119.76 o 
   0  10  49      415.88      532.59    194.61 o 
   1  10  49        9.39        2.23    130.87 o 
   2  10  49       41.79      209.02    166.75 o 
   0   0  50     3602.89     3703.85    338.61 o 
   1   0  50      236.69      397.30    142.41 o 
   2   0  50     3416.54     4093.93    257.14 o 
   3   0  50      148.54      267.48    244.85 o 
   4   0  50      947.36      919.55    176.12 o 
   5   0  50     1412.40     1222.17    252.78 o 
   6   0  50      150.32        9.41    207.52 o 
   7   0  50     1219.07     1608.99    322.44 o 
   1   1  50     4383.30     4832.97    196.15 o 
   2   1  50     1008.71      958.86    116.63 o 
   3   1  50     2169.86     2206.59    160.94 o 
   4   1  50      704.58      713.26    167.11 o 
   5   1  50       10.79        1.71    132.59 o 
   6   1  50       37.57      144.99    136.26 o 
   7   1  50       83.14     -124.15    170.19 o 
   0   2  50      113.44       74.13    131.25 o 
   1   2  50      387.72      337.88     98.22 o 
   2   2  50      718.40      773.51    199.15 o 
   3   2  50     1342.41     1050.11    136.57 o 
   4   2  50     1312.44     1643.33    399.90 o 
   5   2  50      442.18      330.99    168.57 o 
   6   2  50      657.27      520.78    153.48 o 
   7   2  50       29.51      177.45    178.76 o 
   1   3  50      139.21      263.80     83.39 o 
   2   3  50     1049.95     1206.32    145.69 o 
   3   3  50       95.28      177.85    114.77 o 
   4   3  50       32.91       38.53    129.62 o 
   5   3  50      387.94      431.40    177.61 o 
   6   3  50     1101.56      961.78    213.84 o 
   0   4  50      229.51      392.74    113.67 o 
   1   4  50      540.29      631.95    156.23 o 
   2   4  50      499.04      689.62    129.40 o 
   3   4  50     1109.06      965.98    145.77 o 
   4   4  50      420.14      460.91    133.20 o 
   5   4  50      423.17      276.40    176.31 o 
   6   4  50      336.16      566.04    201.94 o 
   1   5  50      170.04      164.92     95.10 o 
   2   5  50       79.63      174.63    119.85 o 
   3   5  50      558.45      509.19    129.48 o 
   4   5  50       31.06      227.44    131.86 o 
   5   5  50      785.76      809.69    158.99 o 
   6   5  50       11.53      -53.61    178.67 o 
   0   6  50     1342.95     1368.73    187.14 o 
   1   6  50       52.08      -37.86     94.75 o 
   2   6  50      758.09      810.33    117.20 o 
   3   6  50       84.07      -29.54    119.52 o 
   4   6  50        7.49      132.41    130.22 o 
   5   6  50       19.02     -133.39    133.39 o 
   1   7  50     4521.58     4554.06    205.61 o 
   2   7  50      495.38      452.11    118.33 o 
   3   7  50      139.33        9.86     91.50 o 
   4   7  50      617.80      471.94    154.50 o 
   5   7  50      200.67      346.79    156.29 o 
   0   8  50       26.66       29.62    152.75 o 
   1   8  50       31.89       88.30    150.70 o 
   2   8  50        6.45      -10.17    174.28 o 
   3   8  50       37.88       37.17    108.77 o 
   4   8  50      421.39      612.97    136.61 o 
   1   9  50        1.23       27.60    117.20 o 
   2   9  50      390.89      416.14    130.68 o 
   3   9  50        2.24     -114.68    114.68 o 
   0  10  50     2262.04     2334.12    337.14 o 
   1  10  50       47.26     -126.66    154.22 o 
   1   1  51      610.91      920.04    121.09 o 
   2   1  51      136.12      134.19     95.87 o 
   3   1  51      132.51       15.36     93.25 o 
   4   1  51        0.30      143.79    142.10 o 
   5   1  51      114.01       78.96    118.40 o 
   6   1  51       75.32     -126.40    126.40 o 
   0   2  51      323.36      643.25    153.05 o 
   1   2  51        3.40      -46.06     90.24 o 
   2   2  51      246.43      286.97    109.80 o 
   3   2  51        6.62      159.95    110.86 o 
   4   2  51     1668.54     1670.77    307.75 o 
   5   2  51       26.13     -138.59    138.59 o 
   6   2  51     1470.80     1037.89    215.11 o 
   1   3  51      650.01      637.59    109.40 o 
   2   3  51       81.80     -103.56    103.56 o 
   3   3  51      373.79      526.89    129.71 o 
   4   3  51     1259.40     1256.94    154.50 o 
   5   3  51     1565.67     1265.09    211.15 o 
   6   3  51      855.25      759.61    338.46 o 
   0   4  51      471.43      526.00    120.59 o 
   1   4  51        8.34       58.09    107.06 o 
   2   4  51     1714.23     1680.89    159.69 o 
   3   4  51        8.84       44.33    130.61 o 
   4   4  51     2097.09     1909.73    177.76 o 
   5   4  51        3.24     -149.43    172.54 o 
   6   4  51      874.72      844.35    216.74 o 
   1   5  51     1307.77     1269.23    161.39 o 
   2   5  51     1505.49     1549.93    257.04 o 
   3   5  51        6.34      -91.14    133.16 o 
   4   5  51     1370.64     1126.16    162.35 o 
   5   5  51      196.43      235.17    141.71 o 
   6   5  51      283.58      139.91    242.50 o 
   0   6  51      108.87      198.62    170.78 o 
   1   6  51     1233.95     1424.38    194.98 o 
   2   6  51        5.51        3.11     97.18 o 
   3   6  51     2721.56     2436.34    194.97 o 
   4   6  51      167.91       -8.48    130.90 o 
   5   6  51      166.86       61.28    142.68 o 
   1   7  51     1124.24     1106.81    134.00 o 
   2   7  51       36.61       88.71    107.31 o 
   3   7  51      802.44      330.72    145.76 o 
   4   7  51        0.50     -114.71    129.42 o 
   0   8  51        1.14     -161.08    161.08 o 
   1   8  51      595.20      626.37    129.25 o 
   2   8  51        0.12      121.58    114.81 o 
   3   8  51     1702.63     1546.70    134.88 o 
   4   8  51       65.44      -16.17    163.59 o 
   1   9  51      224.17      149.01    120.36 o 
   2   9  51      289.41       92.31    121.10 o 
   0   0  52       50.49      151.67    195.76 o 
   1   0  52     2186.35     2406.66    239.85 o 
   2   0  52      233.76      268.85    141.58 o 
   3   0  52     2584.03     3190.35    392.69 o 
   4   0  52     1154.55      913.84    315.98 o 
   5   0  52      114.22      -71.04    151.13 o 
   6   0  52     1959.50     2155.12    319.21 o 
   1   1  52      837.59      910.56    117.52 o 
   2   1  52      157.07      234.82    179.03 o 
   3   1  52      318.94      343.23    133.29 o 
   4   1  52        9.52      -33.27    144.18 o 
   5   1  52      137.29       26.71    156.31 o 
   6   1  52      413.50      443.78    251.37 o 
   0   2  52     4443.89     4510.96    453.83 o 
   1   2  52      218.44      258.52    108.52 o 
   2   2  52     1788.24     1597.33    167.22 o 
   3   2  52      165.20        5.37    113.19 o 
   4   2  52        9.34     -132.83    138.93 o 
   5   2  52       88.43       30.66    228.68 o 
   6   2  52      199.11      337.42    464.41 o 
   1   3  52      571.59      497.73    132.66 o 
   2   3  52      927.12      997.17    135.15 o 
   3   3  52      104.69       13.17    116.46 o 
   4   3  52      728.44      741.74    142.34 o 
   5   3  52        6.36     -131.94    153.40 o 
   6   3  52      140.42       81.91    179.08 o 
   0   4  52      553.44      550.76    156.35 o 
   1   4  52       24.31        8.55     94.96 o 
   2   4  52      788.04      956.30    195.47 o 
   3   4  52      241.77      178.98    122.88 o 
   4   4  52      133.15      155.85    215.96 o 
   5   4  52      569.81      587.33    240.44 o 
   6   4  52        2.24      -88.92    175.00 o 
   1   5  52        0.08       56.71    112.42 o 
   2   5  52       14.97       52.80    119.42 o 
   3   5  52       62.47       47.86    121.12 o 
   4   5  52      300.03      192.82    128.58 o 
   5   5  52      317.05      521.03    154.43 o 
   0   6  52     2054.55     2145.11    219.22 o 
   1   6  52        4.34       84.29    100.26 o 
   2   6  52     1190.35     1262.42    159.86 o 
   3   6  52      266.17      236.32    134.24 o 
   4   6  52       69.10      109.41    131.69 o 
   5   6  52     1001.17      979.53    206.70 o 
   1   7  52      540.26      673.54    122.98 o 
   2   7  52      119.75      238.82    113.49 o 
   3   7  52       19.55        4.06    130.60 o 
   4   7  52       15.67      -59.42    132.45 o 
   0   8  52     2015.74     1784.85    224.25 o 
   1   8  52        4.56       23.18    112.89 o 
   2   8  52     1329.86     1462.34    159.27 o 
   3   8  52       27.38       12.62    101.28 o 
   1   9  52     1612.41     1363.84    154.72 o 
   2   9  52      295.35      447.21    170.34 o 
   1   1  53      294.47      232.06    100.40 o 
   2   1  53      430.61      392.20    174.05 o 
   3   1  53       26.88       32.55    168.72 o 
   4   1  53      967.58     1378.68    259.54 o 
   5   1  53       20.72       34.86    159.12 o 
   6   1  53      213.12      430.75    144.70 o 
   0   2  53     2890.64     2540.76    478.67 o 
   1   2  53      160.45      112.22    135.08 o 
   2   2  53     1072.28     1355.51    176.22 o 
   3   2  53      696.61      710.09    139.89 o 
   4   2  53       26.43     -135.94    135.94 o 
   5   2  53       98.62      229.63    163.96 o 
   6   2  53      251.41      464.24    294.08 o 
   1   3  53      220.94      293.62    127.24 o 
   2   3  53      235.72      134.28    145.69 o 
   3   3  53      313.43      241.23    120.57 o 
   4   3  53      694.91      640.58    216.48 o 
   5   3  53      129.11      500.19    179.70 o 
   6   3  53      510.90      457.95    256.31 o 
   0   4  53     2795.11     3193.10    247.79 o 
   1   4  53       24.74      178.03     98.85 o 
   2   4  53     2100.27     2081.67    174.66 o 
   3   4  53       22.23       73.75    118.15 o 
   4   4  53      185.34      244.31    133.75 o 
   5   4  53       15.15       74.52    176.51 o 
   1   5  53      196.02       72.54    138.06 o 
   2   5  53     1145.87     1006.02    211.21 o 
   3   5  53      824.81      813.21    313.19 o 
   4   5  53      287.42      275.95    136.12 o 
   5   5  53      703.30      734.25    207.64 o 
   0   6  53      122.79      392.67    155.58 o 
   1   6  53      304.98      184.20    104.64 o 
   2   6  53      201.61      186.99    125.92 o 
   3   6  53      745.73      555.62    149.29 o 
   4   6  53      324.21      368.15    149.13 o 
   5   6  53      553.97      258.06    423.41 o 
   1   7  53      888.37      986.37    135.43 o 
   2   7  53      160.25      235.44    111.84 o 
   3   7  53      100.78      241.16    142.35 o 
   4   7  53      134.69     -105.14    136.35 o 
   0   8  53      325.83      259.91    173.01 o 
   1   8  53        0.01       51.93    116.23 o 
   2   8  53        0.19        0.30    132.20 o 
   3   8  53      158.90       39.39    215.45 o 
   1   9  53       44.40       -3.35    150.52 o 
   0   0  54        0.07        9.11    196.05 o 
   1   0  54     1997.53     2178.23    215.93 o 
   2   0  54       48.67       49.44    142.06 o 
   3   0  54     5613.30     5675.56    497.04 o 
   4   0  54      854.39      778.04    303.63 o 
   5   0  54     1068.90     1140.76    349.78 o 
   6   0  54     1198.99     1079.62    276.89 o 
   1   1  54      487.02      610.20    113.61 o 
   2   1  54       22.40      129.14    118.84 o 
   3   1  54       53.69       49.51    164.75 o 
   4   1  54       45.64      116.60    130.98 o 
   5   1  54      362.59      247.42    165.53 o 
   6   1  54       14.67      246.32    222.51 o 
   0   2  54       20.85      183.39    151.25 o 
   1   2  54       13.54       -5.07     96.16 o 
   2   2  54       32.81     -116.24    116.24 o 
   3   2  54       46.74       48.23    102.66 o 
   4   2  54        4.07      130.53    153.50 o 
   5   2  54       14.12      -70.98    156.15 o 
   6   2  54      110.10     -180.18    213.69 o 
   1   3  54      838.64      598.99    139.31 o 
   2   3  54       46.97       60.26     99.89 o 
   3   3  54      219.83      184.81    118.98 o 
   4   3  54       10.75      -45.81    147.79 o 
   5   3  54     1104.27     1462.61    222.12 o 
   0   4  54      108.39      -44.97    208.69 o 
   1   4  54       65.69      -11.43    100.19 o 
   2   4  54      138.36      236.38    121.91 o 
   3   4  54       69.37      124.52    118.60 o 
   4   4  54      123.97      147.44    217.03 o 
   5   4  54      301.10      306.43    182.69 o 
   1   5  54      754.11      557.04    132.62 o 
   2   5  54      446.06      500.95    137.82 o 
   3   5  54      782.96      428.88    141.81 o 
   4   5  54      655.23      772.78    182.13 o 
   5   5  54      981.58      793.03    264.25 o 
   0   6  54      287.87      459.26    219.42 o 
   1   6  54       39.04      -64.85    101.01 o 
   2   6  54       31.72      -40.41    124.48 o 
   3   6  54      473.12      458.87    144.77 o 
   4   6  54      274.39      120.11    140.35 o 
   1   7  54      556.07      550.06    123.95 o 
   2   7  54       11.43     -125.31    125.31 o 
   3   7  54     2044.15     2138.90    197.09 o 
   0   8  54     2681.13     3307.37    274.83 o 
   1   8  54        0.98      -70.60    115.00 o 
   2   8  54      769.91      696.67    134.75 o 
   1   1  55     1792.36     1899.42    148.20 o 
   2   1  55       12.79       64.35    132.11 o 
   3   1  55      790.94      520.45    454.86 o 
   4   1  55      201.30      306.20    196.09 o 
   5   1  55       84.83      212.22    142.30 o 
   6   1  55      363.32      517.03    243.08 o 
   0   2  55      651.33      767.22    238.09 o 
   1   2  55        7.69      194.94    104.27 o 
   2   2  55       60.63     -113.32    117.70 o 
   3   2  55      262.53      283.60    143.35 o 
   4   2  55      798.61      925.96    186.34 o 
   5   2  55      524.80      419.92    180.29 o 
   1   3  55      120.29      261.96    129.18 o 
   2   3  55      196.04      177.24    136.55 o 
   3   3  55      688.39      755.14    140.12 o 
   4   3  55      155.23      218.30    158.81 o 
   5   3  55      871.75      575.58    191.15 o 
   0   4  55     1406.12     1170.15    278.06 o 
   1   4  55       15.34      -13.82    124.11 o 
   2   4  55     1001.53      917.16    145.60 o 
   3   4  55       25.50      -86.37    115.77 o 
   4   4  55       16.15      -52.45    182.52 o 
   5   4  55       61.43     -144.98    158.69 o 
   1   5  55     5153.13     5174.81    250.68 o 
   2   5  55       64.24      213.76    126.85 o 
   3   5  55      257.01      225.11    134.23 o 
   4   5  55        2.61     -121.65    121.65 o 
   0   6  55       32.65       75.60    149.97 o 
   1   6  55      306.56      382.24    136.68 o 
   2   6  55       17.40       20.76    126.03 o 
   3   6  55      537.94      524.93    153.73 o 
   4   6  55       37.91       29.69    154.16 o 
   1   7  55       10.08      -62.36    105.13 o 
   2   7  55       10.93     -105.98    130.32 o 
   3   7  55        0.50      159.22    135.93 o 
   0   8  55      382.50      524.79    182.39 o 
   1   8  55      180.71      299.10    125.44 o 
   2   8  55       44.80       97.34    378.15 o 
   0   0  56      647.84      713.08    233.68 o 
   1   0  56      157.84      224.07    153.13 o 
   2   0  56       24.74      -23.09    144.97 o 
   3   0  56      224.82      588.16    273.95 o 
   4   0  56     1495.67     1731.86    372.41 o 
   5   0  56       19.41     -246.90    246.90 o 
   1   1  56     3581.41     3857.93    218.39 o 
   2   1  56       23.16     -108.44    117.56 o 
   3   1  56     1055.74     1178.28    222.92 o 
   4   1  56       19.75      240.31    276.30 o 
   5   1  56       79.16       69.49    160.21 o 
   0   2  56     2445.52     2755.24    240.17 o 
   1   2  56      253.39      404.84    136.72 o 
   2   2  56     1444.80     1171.87    165.36 o 
   3   2  56      766.39      595.87    154.34 o 
   4   2  56      113.59      -31.98    147.03 o 
   5   2  56       11.82     -119.93    161.07 o 
   1   3  56      564.84      594.26    142.20 o 
   2   3  56      285.84      147.17    134.78 o 
   3   3  56       57.31      -44.66    115.54 o 
   4   3  56      270.09       14.24    182.83 o 
   5   3  56        8.85      156.90    169.90 o 
   0   4  56      345.16      477.64    256.31 o 
   1   4  56       54.30      106.25    155.36 o 
   2   4  56       38.26       15.11    116.99 o 
   3   4  56      109.87      139.86    125.05 o 
   4   4  56      152.69      223.85    152.10 o 
   5   4  56        2.51     -187.53    187.53 o 
   1   5  56      252.28      339.99    113.88 o 
   2   5  56       57.88      184.34    126.53 o 
   3   5  56      212.21      152.65    133.04 o 
   4   5  56      439.18      362.38    144.45 o 
   0   6  56       26.80       -7.69    144.85 o 
   1   6  56       11.29       10.32    124.96 o 
   2   6  56       26.13     -123.09    123.09 o 
   3   6  56       49.27      137.67    216.11 o 
   4   6  56       10.80     -129.65    217.95 o 
   1   7  56     1580.71     1382.44    222.14 o 
   2   7  56        5.49        0.29    132.37 o 
   3   7  56      367.46      520.85    176.23 o 
   0   8  56      125.54      173.13    215.16 o 
   1   8  56      112.20      -33.06    244.41 o 
   1   1  57      457.01      625.66    119.19 o 
   2   1  57       10.11      -86.69    179.02 o 
   3   1  57       82.05       38.83    180.35 o 
   4   1  57      120.18      157.25    193.50 o 
   5   1  57       44.80       17.64    338.32 o 
   0   2  57       22.43     -139.98    139.98 o 
   1   2  57      409.99      423.69    159.18 o 
   2   2  57      187.79      275.45    135.30 o 
   3   2  57      186.60       23.39    134.32 o 
   4   2  57      551.71      666.33    224.21 o 
   5   2  57       59.92      206.34    219.27 o 
   1   3  57      693.20      495.54    182.77 o 
   2   3  57     2058.59     2059.68    198.09 o 
   3   3  57      201.45      311.97    175.61 o 
   4   3  57     2647.41     3150.30    540.40 o 
   5   3  57      176.06      -45.27    202.81 o 
   0   4  57      572.12      503.21    256.02 o 
   1   4  57        9.63       42.60    126.65 o 
   2   4  57      734.21      682.89    222.90 o 
   3   4  57       98.98      320.93    131.11 o 
   4   4  57      430.71      564.42    187.21 o 
   1   5  57      183.04      365.44    176.04 o 
   2   5  57        2.68      -30.23    140.70 o 
   3   5  57      300.61      195.73    133.40 o 
   4   5  57       12.63      133.06    326.12 o 
   0   6  57      152.69       12.93    251.90 o 
   1   6  57      251.07      265.51    201.35 o 
   2   6  57        5.17      126.16    132.21 o 
   3   6  57      429.39      297.77    142.50 o 
   1   7  57      538.39      621.73    152.20 o 
   2   7  57      290.13       68.37    158.64 o 
   0   0  58     3227.71     2911.12    350.66 o 
   1   0  58        8.13     -128.01    137.48 o 
   2   0  58     1650.79     1397.65    315.39 o 
   3   0  58       13.66       14.70    243.67 o 
   4   0  58      114.62      112.58    283.94 o 
   1   1  58      881.40      919.46    128.65 o 
   2   1  58      109.79      -59.50    174.62 o 
   3   1  58        8.47       21.46    175.26 o 
   4   1  58      365.14      259.78    239.85 o 
   0   2  58     1606.26     2036.21    336.55 o 
   1   2  58      384.10      390.39    139.20 o 
   2   2  58     1191.11     1251.50    169.58 o 
   3   2  58      769.55     1139.82    230.64 o 
   4   2  58      263.49      394.73    213.10 o 
   5   2  58      278.31      586.40    233.09 o 
   1   3  58       63.39        6.57    126.95 o 
   2   3  58       19.52      -90.37    128.26 o 
   3   3  58      367.32      333.50    174.63 o 
   4   3  58        7.34       70.02    164.31 o 
   0   4  58     2046.61     2086.63    329.79 o 
   1   4  58        3.40      -21.05    129.37 o 
   2   4  58      405.99      639.89    159.31 o 
   3   4  58       34.93       31.47    128.14 o 
   4   4  58      260.48      166.37    204.87 o 
   1   5  58     1362.29     1271.42    225.23 o 
   2   5  58      226.25      199.99    131.87 o 
   3   5  58       63.99       53.58    135.48 o 
   0   6  58       54.47      226.92    249.26 o 
   1   6  58       85.89      160.09    130.46 o 
   2   6  58      110.65     -125.63    125.63 o 
   3   6  58        6.27      -24.75    155.93 o 
   1   7  58     1404.89     1694.53    282.18 o 
   1   1  59     1290.19     1186.30    135.50 o 
   2   1  59       59.35      164.14    138.75 o 
   3   1  59       25.15      240.35    196.41 o 
   4   1  59       55.93        0.73    187.68 o 
   0   2  59     1484.74     1240.41    193.55 o 
   1   2  59       30.70      225.76    135.05 o 
   2   2  59     1065.22     1232.52    193.00 o 
   3   2  59      190.83      313.10    194.62 o 
   4   2  59      286.43      424.94    311.86 o 
   1   3  59      419.03      549.06    148.90 o 
   2   3  59      326.41      210.85    144.98 o 
   3   3  59      132.14       66.77    142.75 o 
   4   3  59       68.16      -12.68    160.85 o 
   0   4  59     2243.32     2552.52    365.95 o 
   1   4  59       85.84      268.33    159.34 o 
   2   4  59      920.01      904.42    170.18 o 
   3   4  59       14.98      133.88    130.65 o 
   4   4  59      117.84      429.14    217.80 o 
   1   5  59      647.95      708.06    251.02 o 
   2   5  59       21.74       61.89    115.09 o 
   3   5  59      828.32      797.07    186.39 o 
   0   6  59      149.99     -235.44    235.44 o 
   1   6  59       57.24       61.52    173.33 o 
   2   6  59       57.93      -62.87    150.46 o 
   0   0  60      637.07     1292.72    284.23 o 
   1   0  60       13.94     -130.62    285.41 o 
   2   0  60      135.48     -133.45    224.27 o 
   3   0  60     1479.41     1492.89    342.43 o 
   4   0  60       34.95      -15.28    283.35 o 
   1   1  60      121.05      349.35    116.60 o 
   2   1  60       30.51       -9.05    131.96 o 
   3   1  60      627.45      647.73    211.21 o 
   4   1  60       36.80      -56.02    223.39 o 
   0   2  60      210.97       35.23    428.41 o 
   1   2  60        5.95     -129.08    129.08 o 
   2   2  60       29.19      156.40    135.45 o 
   3   2  60       97.37      124.69    185.25 o 
   4   2  60      173.38      307.16    305.40 o 
   1   3  60       21.86       20.29    148.19 o 
   2   3  60       13.07       63.86    137.76 o 
   3   3  60       21.23       12.21    144.14 o 
   0   4  60       69.30      -59.67    238.38 o 
   1   4  60      179.20      186.73    164.94 o 
   2   4  60        0.83       -2.27    142.34 o 
   3   4  60      446.43      341.07    195.28 o 
   1   5  60       73.58      -87.88    168.11 o 
   2   5  60       81.84      -58.95    143.85 o 
   3   5  60        7.63     -224.27    224.27 o 
   0   6  60      630.93      564.35    283.65 o 
   1   6  60      910.87     1144.87    316.86 o 
   1   1  61      184.52      189.55    135.95 o 
   2   1  61      700.33      590.13    204.59 o 
   3   1  61        8.38      248.93    195.96 o 
   0   2  61       11.53      319.48    167.54 o 
   1   2  61        0.15      184.61    139.22 o 
   2   2  61       69.86      180.54    143.53 o 
   3   2  61        1.03      -19.50    190.08 o 
   1   3  61      645.06      511.79    155.40 o 
   2   3  61      170.63      130.89    141.34 o 
   3   3  61      397.23      437.77    210.81 o 
   0   4  61      580.68      258.96    256.31 o 
   1   4  61       61.99       -1.81    253.22 o 
   2   4  61      160.68      143.72    146.19 o 
   3   4  61      296.49      236.85    189.57 o 
   1   5  61      579.94      306.99    384.02 o 
   2   5  61      273.86      206.09    191.27 o 
   0   0  62       18.20     -199.87    199.87 o 
   1   0  62       27.12       43.41    157.06 o 
   2   0  62       69.41      -67.02    247.49 o 
   3   0  62      491.23      766.28    317.45 o 
   1   1  62      956.98     1301.83    170.24 o 
   2   1  62       44.23       -9.92    178.31 o 
   3   1  62      449.63      641.27    220.92 o 
   0   2  62      325.93      110.26    164.71 o 
   1   2  62       17.72     -100.13    132.19 o 
   2   2  62      348.54      283.27    147.99 o 
   3   2  62       10.95      -10.67    192.30 o 
   1   3  62      491.83      543.92    156.89 o 
   2   3  62       10.61       75.04    141.09 o 
   3   3  62       67.67      121.98    278.94 o 
   0   4  62      743.99      885.03    288.05 o 
   1   4  62      195.29      250.85    207.81 o 
   2   4  62      128.90      330.10    208.55 o 
   1   5  62      801.03      767.46    283.35 o 
   1   1  63      600.31      459.19    142.24 o 
   2   1  63      235.25       30.63    184.06 o 
   3   1  63      529.12      317.74    302.16 o 
   0   2  63       10.97       99.64    235.15 o 
   1   2  63       73.32      -75.85    131.35 o 
   2   2  63      124.56       81.92    146.96 o 
   1   3  63      505.42      359.51    154.55 o 
   2   3  63      611.51      458.72    187.07 o 
   0   4  63      292.39      169.60    265.13 o 
   1   4  63      214.62      506.15    264.83 o 
   0   0  64     1373.24     1174.26    295.70 o 
   1   0  64        6.07      143.44    261.01 o 
   2   0  64     1101.01     1024.36    318.92 o 
   1   1  64       65.15     -126.73    126.73 o 
   2   1  64       14.36       -6.07    177.68 o 
   0   2  64      318.61      483.23    260.72 o 
   1   2  64      232.66      188.75    142.21 o 
   2   2  64      148.14        0.65    174.15 o 
   1   3  64      106.22       64.30    141.14 o 
   1   1  65       50.57       94.46    138.26 o 
   0   2  65     2253.25     1892.34    340.67 o 
   1   2  65       76.91       98.05    143.38 o 
   0   0  66     1138.21      891.50    277.18 o 
                                                 
